# Supplementary material for: Comparative Analysis of Bursaphelenchus xylophilus Secretome Under Pinus pinaster and P. pinea Stimuli
Source: Front Plant Sci. 2021 May 11;12:668064. doi: 10.3389/fpls.2021.668064 (PMC8144518; doi:10.3389/fpls.2021.668064)
Supplement: Supplementary Table 1 — SWATH-MS method. [file Data_Sheet_1.xlsx]

## Sheet: Table S1
Supplementary Table S1. SWATH-MS method.
	m/z range	Width (Da)	CES
Window 1	349.5-394.1	44.6	5
Window 2	393.1-415.3	22.2	5
Window 3	414.3-427	12.7	5
Window 4	426-431.9	5.9	5
Window 5	430.9-436	5.1	5
Window 6	435-439.6	4.6	5
Window 7	438.6-443.2	4.6	5
Window 8	442.2-446.3	4.1	5
Window 9	445.3-449.9	4.6	5
Window 10	448.9-453.1	4.2	5
Window 11	452.1-456.2	4.1	5
Window 12	455.2-459.4	4.2	5
Window 13	458.4-462.4	4	5
Window 14	461.1-465.2	4.1	5
Window 15	464.2-468.4	4.2	5
Window 16	467.4-471.4	4	5
Window 17	470.1-474.2	4.1	5
Window 18	473.2-477.2	4	5
Window 19	475.9-480.1	4.2	5
Window 20	479.1-483.1	4	5
Window 21	481.8-485.8	4	5
Window 22	484.5-488.6	4.1	5
Window 23	487.6-491.6	4	5
Window 24	490.3-494.9	4.6	5
Window 25	493.9-499	5.1	5
Window 26	498-503.5	5.5	5
Window 27	502.5-507.5	5	5
Window 28	506.5-512	5.5	5
Window 29	511-516.1	5.1	5
Window 30	515.1-520.1	5	5
Window 31	519.1-523.7	4.6	5
Window 32	522.7-527.8	5.1	5
Window 33	526.8-530.9	4.1	5
Window 34	529.9-534.1	4.2	5
Window 35	533.1-537.1	4	5
Window 36	535.8-539.8	4	5
Window 37	538.5-542.5	4	5
Window 38	540.7-544.7	4	5
Window 39	543.7-547.7	4	5
Window 40	546.7-550.7	4	5
Window 41	549.7-553.7	4	5
Window 42	552.7-556.7	4	5
Window 43	555.7-559.7	4	5
Window 44	558.7-562.7	4	5
Window 45	561.7-565.7	4	5
Window 46	564.7-568.7	4	5
Window 47	567.7-571.7	4	5
Window 48	570.7-574.7	4	5
Window 49	573.7-577.7	4	5
Window 50	576.7-580.7	4	5
Window 51	579.7-583.7	4	5
Window 52	582.7-586.7	4	5
Window 53	585.7-589.7	4	5
Window 54	588.7-592.7	4	5
Window 55	591.7-595.7	4	5
Window 56	594.7-598.7	4	5
Window 57	597.7-601.7	4	5
Window 58	600.7-604.7	4	5
Window 59	603.7-607.7	4	5
Window 60	606.7-610.7	4	5
Window 61	609.7-613.7	4	5
Window 62	612.7-616.7	4	5
Window 63	615.7-619.7	4	5
Window 64	618.7-622.7	4	5
Window 65	620.9-624.9	4	5
Window 66	623.1-627.1	4	5
Window 67	625.8-629.8	4	5
Window 68	628.1-632.1	4	5
Window 69	630.8-634.8	4	5
Window 70	633-637	4	5
Window 71	635.7-639.7	4	5
Window 72	638.4-642.4	4	5
Window 73	641.1-645.1	4	5
Window 74	643.8-648	4.2	5
Window 75	647-651	4	5
Window 76	649.7-653.7	4	5
Window 77	652.4-656.5	4.1	5
Window 78	655.5-659.7	4.2	5
Window 79	658.7-663.3	4.6	5
Window 80	662.3-666.9	4.6	5
Window 81	665.9-670.5	4.6	5
Window 82	669.5-674.1	4.6	5
Window 83	673.1-677.7	4.6	5
Window 84	676.7-681.3	4.6	5
Window 85	680.3-684.9	4.6	5
Window 86	683.9-688.5	4.6	5
Window 87	687.5-692.1	4.6	5
Window 88	691.1-696.1	5	5
Window 89	695.1-700.6	5.5	5
Window 90	699.6-704.7	5.1	5
Window 91	703.7-708.7	5	5
Window 92	707.7-712.3	4.6	5
Window 93	711.3-715.5	4.2	5
Window 94	714.5-719.1	4.6	5
Window 95	718.1-722.7	4.6	5
Window 96	721.7-725.8	4.1	5
Window 97	724.8-729.4	4.6	5
Window 98	728.4-733	4.6	5
Window 99	732-736.2	4.2	5
Window 100	735.2-739.2	4	5
Window 101	737.9-742	4.1	5
Window 102	741-745	4	5
Window 103	743.7-747.9	4.2	5
Window 104	746.9-751	4.1	5
Window 105	750-754	4	5
Window 106	752.7-756.9	4.2	5
Window 107	755.9-760	4.1	5
Window 108	759-763.2	4.2	5
Window 109	762.2-766.2	4	5
Window 110	764.9-769	4.1	5
Window 111	768-772.6	4.6	5
Window 112	771.6-775.8	4.2	5
Window 113	774.8-779.4	4.6	5
Window 114	778.4-783	4.6	5
Window 115	782-786.1	4.1	5
Window 116	785.1-789.3	4.2	5
Window 117	788.3-792.4	4.1	5
Window 118	791.4-795.6	4.2	5
Window 119	794.6-799.2	4.6	5
Window 120	798.2-802.8	4.6	8
Window 121	801.8-807.3	5.5	8
Window 122	806.3-811.3	5	8
Window 123	810.3-815.8	5.5	8
Window 124	814.8-820.3	5.5	8
Window 125	819.3-824.8	5.5	8
Window 126	823.8-829.3	5.5	8
Window 127	828.3-833.8	5.5	8
Window 128	832.8-838.3	5.5	8
Window 129	837.3-843.3	6	8
Window 130	842.3-848.2	5.9	8
Window 131	847.2-853.2	6	8
Window 132	852.2-857.7	5.5	8
Window 133	856.7-861.7	5	8
Window 134	860.7-866.2	5.5	8
Window 135	865.2-870.7	5.5	8
Window 136	869.7-875.2	5.5	8
Window 137	874.2-880.2	6	8
Window 138	879.2-884.7	5.5	8
Window 139	883.7-889.2	5.5	8
Window 140	888.2-894.1	5.9	8
Window 141	893.1-898.6	5.5	8
Window 142	897.6-903.1	5.5	8
Window 143	902.1-908.1	6	8
Window 144	907.1-913	5.9	8
Window 145	912-919.3	7.3	8
Window 146	918.3-927.9	9.6	8
Window 147	926.9-936.4	9.5	8
Window 148	935.4-945.4	10	8
Window 149	944.4-955.3	10.9	8
Window 150	954.3-965.2	10.9	8
Window 151	964.2-975.6	11.4	8
Window 152	974.6-986.8	12.2	8
Window 153	985.8-999.4	13.6	8
Window 154	998.4-1011.6	13.2	10
Window 155	1010.6-1023.3	12.7	10
Window 156	1022.3-1036.8	14.5	10
Window 157	1035.8-1051.6	15.8	10
Window 158	1050.6-1067.4	16.8	10
Window 159	1066.4-1084.5	18.1	10
Window 160	1083.5-1103.4	19.9	10
Window 161	1102.4-1121.4	19	10
Window 162	1120.4-1139.8	19.4	10
Window 163	1138.8-1159.6	20.8	10
Window 164	1158.6-1181.7	23.1	10
Window 165	1180.7-1205.1	24.4	10
Window 166	1204.1-1228	23.9	10
Window 167	1227-1249.6	22.6	10
Window 168	1248.6-1252.6	4	10

## Sheet: Table S2
Supplementary Table S2. Secretome analysis by SWATH-MS. Statistical analysis was performed by Mann-Whitney U test and statistical significance was considered for q-values < 0.05. Pairwise comparisons were performed using the normalized protein levels subjected to Log10 transformation. The levels of the proteins were estimated by summing all the filtered transitions from all the filtered peptides …
		Protein Levels (normalized to IS)														Mann - Whitney u test		Fold change (Sec_BxPinaster/Sec_BxPinea)
No. Peptides	Protein	Sec_BxPinaster_1a	Sec_BxPinaster_1b	Sec_BxPinaster_2a	Sec_BxPinaster_2b	Sec_BxPinaster_3a	Sec_BxPinaster_3b	Sec_BxPinea_1a	Sec_BxPinea_1b	Sec_BxPinea_2a	Sec_BxPinea_2b	Sec_BxPinea_3a	Sec_BxPinea_3b	Midean Sec_BxPinaster	Midean Sec_BxPinea	p-value	q-value (corrected p-value)
13	BXY_1742300.1	7,59E-04	1,18E-03	3,89E-03	3,93E-03	6,50E-04	9,33E-04	2,82E-02	4,57E-02	9,59E-03	2,25E-02	1,12E-02	5,03E-03	0.00105438	0.0168859	0.0021645	0.00852455	0.0624412
12	BXY_1186900.1	1,43E-03	1,20E-03	4,68E-03	8,48E-03	1,82E-03	1,38E-03	6,68E-02	1,05E-01	1,36E-02	1,66E-02	2,08E-02	2,23E-02	0.00162233	0.0215645	0.0021645	0.00852455	0.0752314
12	BXY_1014500.1	6,34E-03	5,00E-03	1,52E-02	8,41E-03	1,97E-03	4,69E-03	1,71E-01	3,61E-01	2,15E-02	4,73E-02	1,04E-01	8,70E-02	0.00567417	0.0952572	0.0021645	0.00852455	0.0595669
12	BXY_0961200.1	4,32E-03	1,99E-03	2,10E-03	2,97E-03	1,12E-03	1,14E-03	2,11E-02	3,51E-02	7,72E-03	1,38E-02	9,85E-03	1,18E-02	0.00204531	0.0127854	0.0021645	0.00852455	0.159973
11	BXY_0912300.1	4,81E-03	2,62E-03	3,15E-03	3,03E-03	1,43E-03	1,77E-03	4,55E-02	6,94E-02	6,53E-03	1,64E-02	2,26E-02	3,85E-02	0.00282355	0.0305216	0.0021645	0.00852455	0.09251
9	BXY_1538800.1	9,74E-04	1,25E-03	3,43E-03	3,26E-03	7,51E-04	3,53E-04	7,93E-02	1,50E-01	6,19E-03	1,98E-02	2,49E-02	2,70E-02	0.00111356	0.0259599	0.0021645	0.00852455	0.0428952
8	BXY_1623900.1	5,59E-04	7,18E-04	2,54E-03	2,65E-03	4,10E-04	4,32E-04	1,37E-02	2,62E-02	3,00E-03	7,18E-03	5,46E-03	5,05E-03	0.000638511	0.00632361	0.0021645	0.00852455	0.100972
8	BXY_0209200.1	2,10E-03	2,65E-03	1,50E-03	2,41E-03	5,63E-04	5,50E-04	2,07E-02	2,84E-02	1,15E-02	1,46E-02	6,90E-03	6,41E-03	0.0017983	0.0130169	0.0021645	0.00852455	0.138151
8	BXY_0063300.1	2,29E-03	2,14E-03	2,62E-03	3,25E-03	9,95E-04	1,67E-03	1,73E-02	2,92E-02	6,89E-03	1,15E-02	1,48E-02	1,38E-02	0.00221358	0.0143036	0.0021645	0.00852455	0.154757
8	BXY_1383400.1	2,08E-03	1,91E-03	1,01E-02	5,71E-03	7,86E-04	7,65E-04	1,83E-01	2,50E-01	1,49E-02	6,02E-02	3,24E-02	2,98E-02	0.00199272	0.0463323	0.0021645	0.00852455	0.0430093
7	BXY_1168000.1	1,66E-03	2,98E-03	3,41E-03	4,03E-03	1,61E-03	1,91E-03	5,47E-03	2,63E-02	4,45E-03	9,26E-03	1,05E-02	8,14E-03	0.00244351	0.00870096	0.0021645	0.00852455	0.280832
7	BXY_0188500.1	3,04E-04	3,77E-04	5,20E-04	1,04E-03	1,66E-04	3,24E-04	1,19E-02	3,30E-02	1,25E-03	2,43E-03	4,53E-03	4,58E-03	0.000350651	0.00455149	0.0021645	0.00852455	0.0770409
7	BXY_1765100.1	5,08E-04	1,52E-03	1,60E-03	3,78E-03	8,48E-04	1,75E-03	1,12E-02	2,50E-02	5,62E-03	1,10E-02	1,24E-02	6,86E-03	0.00156125	0.011106	0.0021645	0.00852455	0.140577
7	BXY_1608100.1	5,57E-03	5,29E-03	5,06E-03	1,01E-02	1,18E-03	1,20E-03	1,71E-01	2,61E-01	2,71E-02	9,22E-02	4,71E-02	4,46E-02	0.00517856	0.0696265	0.0021645	0.00852455	0.0743763
6	BXY_0363400.1	6,62E-04	3,81E-04	2,40E-03	2,70E-03	2,27E-04	2,28E-04	2,21E-02	3,79E-02	2,96E-03	8,39E-03	7,73E-03	5,28E-03	0.000521553	0.00806046	0.0021645	0.00852455	0.0647052
6	BXY_1542200.1	1,78E-03	1,49E-03	2,95E-03	9,54E-04	2,13E-04	3,44E-04	2,47E-02	2,96E-02	3,03E-03	1,35E-02	8,42E-03	9,10E-03	0.00122364	0.0113223	0.0021645	0.00852455	0.108073
6	BXY_0472200.1	9,08E-04	1,36E-03	5,01E-04	3,02E-03	4,06E-04	3,93E-04	2,26E-02	3,32E-02	3,46E-03	6,92E-03	5,95E-03	9,53E-03	0.000704728	0.008224	0.0021645	0.00852455	0.0856917
6	BXY_0681700.1	9,49E-04	1,62E-03	1,06E-03	9,94E-04	6,56E-04	6,99E-04	4,08E-03	1,41E-02	2,57E-03	5,07E-03	3,25E-03	3,06E-03	0.000971785	0.00366756	0.0021645	0.00852455	0.264968
5	BXY_0879700.1	2,00E-04	8,59E-04	3,96E-04	6,05E-04	5,30E-05	2,07E-04	5,08E-03	1,22E-02	9,81E-04	1,13E-03	2,03E-03	1,67E-03	0.000301335	0.00185219	0.0021645	0.00852455	0.162691
5	BXY_0770300.1	5,67E-04	6,16E-04	6,76E-04	2,48E-03	3,04E-04	2,53E-04	1,28E-02	2,88E-02	2,60E-03	3,89E-03	2,72E-03	3,32E-03	0.000591214	0.00360356	0.0021645	0.00852455	0.164064
5	BXY_0863700.1	1,12E-04	2,93E-04	7,94E-04	1,17E-03	1,33E-04	2,24E-04	4,08E-02	7,51E-02	1,84E-03	5,37E-03	5,66E-03	6,83E-03	0.000258528	0.00624505	0.0021645	0.00852455	0.0413972
4	BXY_0038600.1	6,81E-05	1,70E-04	3,08E-04	1,09E-03	1,43E-04	2,28E-04	1,20E-02	2,47E-02	1,74E-03	1,37E-03	5,19E-03	5,94E-03	0.000198974	0.00556726	0.0021645	0.00852455	0.0357401
4	BXY_0966500.1	8,84E-05	1,18E-04	1,55E-04	5,87E-04	9,54E-05	3,05E-04	3,61E-03	1,52E-02	6,71E-04	7,54E-04	2,85E-03	2,23E-03	0.000136279	0.00254153	0.0021645	0.00852455	0.0536208
4	BXY_1383700.1	2,75E-04	1,78E-04	2,30E-04	1,94E-04	1,13E-04	2,21E-04	3,30E-03	4,85E-03	3,96E-04	1,58E-03	1,34E-03	1,77E-03	0.00020761	0.00167743	0.0021645	0.00852455	0.123767
4	BXY_0585600.1	1,33E-03	1,77E-03	1,40E-03	1,66E-03	6,38E-04	1,01E-03	1,11E-02	1,66E-02	2,24E-03	5,57E-03	3,65E-03	4,44E-03	0.00136596	0.00500552	0.0021645	0.00852455	0.272892
4	BXY_0723900.1	1,80E-04	2,18E-04	1,18E-03	4,03E-03	1,69E-04	2,64E-04	2,10E-02	7,95E-02	5,58E-03	8,75E-03	1,14E-02	5,32E-03	0.000241327	0.0100877	0.0021645	0.00852455	0.0239228
4	BXY_1624700.1	1,58E-04	2,15E-04	3,65E-04	1,11E-03	2,33E-04	2,17E-04	1,28E-02	1,69E-02	2,36E-03	5,51E-03	1,17E-03	1,41E-03	0.000225035	0.00393285	0.0021645	0.00852455	0.0572194
4	BXY_0931300.1	2,52E-03	6,81E-04	1,21E-03	2,67E-03	4,32E-04	1,01E-03	6,63E-02	7,31E-02	7,31E-03	1,02E-02	1,25E-02	1,41E-02	0.00110592	0.0132719	0.0021645	0.00852455	0.0833284
3	BXY_1141200.1	1,08E-04	4,77E-05	5,46E-05	7,18E-04	1,01E-04	1,52E-04	1,19E-03	2,03E-03	9,83E-04	9,24E-04	1,05E-03	7,76E-04	0.00010418	0.00101486	0.0021645	0.00852455	0.102654
3	BXY_0218100.1	5,22E-04	4,99E-04	3,14E-04	1,96E-04	1,52E-04	1,11E-04	5,29E-03	9,45E-03	5,90E-04	1,31E-03	1,85E-03	2,63E-03	0.000254952	0.00224419	0.0021645	0.00852455	0.113605
3	BXY_1601000.1	5,87E-04	1,48E-04	3,04E-04	1,96E-04	2,12E-05	7,64E-05	5,87E-03	7,71E-03	7,32E-04	2,65E-03	1,60E-03	1,26E-03	0.000171872	0.00212836	0.0021645	0.00852455	0.0807534
3	BXY_0419700.1	6,33E-04	4,54E-04	2,83E-03	3,49E-03	2,39E-04	2,03E-04	2,08E-02	2,57E-02	4,20E-03	1,02E-02	4,36E-03	4,34E-03	0.000543538	0.00730249	0.0021645	0.00852455	0.0744319
2	BXY_1225300.1	1,14E-04	5,54E-05	3,42E-04	4,17E-04	3,59E-04	1,69E-04	2,32E-03	4,67E-03	6,54E-04	1,26E-03	1,51E-03	9,14E-04	0.000255529	0.0013863	0.0021645	0.00852455	0.184325
2	BXY_0788600.1	7,76E-05	3,94E-04	4,97E-04	3,87E-04	1,11E-04	1,26E-04	1,11E-02	1,94E-02	1,36E-03	5,55E-03	3,06E-03	2,84E-03	0.000256744	0.00430915	0.0021645	0.00852455	0.059581
2	BXY_1608000.1	1,38E-04	7,92E-05	5,86E-05	4,89E-04	5,81E-05	1,83E-04	4,91E-03	3,52E-03	7,94E-04	8,03E-04	8,72E-04	9,29E-04	0.000108497	0.000900738	0.0021645	0.00852455	0.120453
2	BXY_0130100.1	2,44E-04	3,72E-04	3,97E-04	5,21E-04	1,51E-04	1,29E-04	4,80E-03	8,82E-03	5,56E-04	2,46E-03	2,45E-03	2,18E-03	0.000307912	0.0024545	0.0021645	0.00852455	0.125448
2	BXY_0033400.1	1,25E-04	1,64E-04	3,11E-04	5,05E-04	3,18E-05	1,39E-04	3,11E-03	1,28E-02	5,91E-04	8,20E-04	1,59E-03	3,49E-03	0.000151434	0.00234925	0.0021645	0.00852455	0.0644604
2	BXY_0614800.1	8,48E-05	1,06E-04	2,59E-04	1,23E-04	1,39E-04	1,07E-04	4,05E-03	4,68E-03	1,43E-03	2,35E-03	3,93E-04	3,43E-04	0.000115158	0.00189221	0.0021645	0.00852455	0.060859
2	BXY_1332700.1	1,38E-04	1,23E-04	1,86E-04	8,72E-04	8,62E-04	1,83E-04	8,11E-03	1,56E-02	8,99E-04	1,92E-03	2,10E-03	2,87E-03	0.000184616	0.00248466	0.0021645	0.00852455	0.0743026
2	BXY_1376000.1	8,14E-04	9,02E-04	2,10E-04	7,40E-04	1,93E-04	2,74E-04	3,68E-03	5,72E-03	1,12E-03	1,95E-03	2,29E-03	1,97E-03	0.00050701	0.00213072	0.0021645	0.00852455	0.237953
1	BXY_0162100.1	5,12E-05	4,63E-05	1,94E-04	1,96E-04	2,12E-05	4,61E-05	1,45E-03	2,21E-03	2,45E-04	4,51E-04	4,79E-04	8,11E-04	4.87546e-05	0.000644828	0.0021645	0.00852455	0.0756086
1	BXY_1717700.1	4,48E-05	1,86E-04	3,25E-04	3,04E-04	1,04E-04	4,91E-05	2,50E-03	5,01E-03	6,56E-04	1,13E-03	1,08E-03	1,32E-03	0.000144775	0.00122712	0.0021645	0.00852455	0.117979
1	BXY_0901400.1	3,82E-04	3,63E-04	7,67E-04	7,45E-04	2,63E-04	1,81E-04	5,45E-03	1,21E-02	1,04E-03	1,91E-03	4,05E-03	5,59E-03	0.000372779	0.00474932	0.0021645	0.00852455	0.0784912
1	BXY_0884000.1	1,07E-05	8,32E-05	1,92E-04	3,91E-04	4,58E-05	4,57E-05	4,00E-03	6,35E-03	4,99E-04	8,31E-04	1,44E-03	2,38E-03	6.45165e-05	0.00191077	0.0021645	0.00852455	0.0337648
1	BXY_0906600.1	1,24E-03	1,07E-03	1,25E-03	1,20E-03	1,92E-04	7,33E-04	2,16E-02	2,26E-02	1,75E-03	4,11E-03	2,13E-03	3,56E-03	0.0011369	0.00383476	0.0021645	0.00852455	0.296471
1	BXY_1418700.1	1,63E-05	7,80E-05	4,30E-04	2,56E-04	1,89E-05	9,81E-05	4,62E-03	7,00E-03	6,02E-04	1,73E-03	1,77E-03	3,13E-03	8.80301e-05	0.00245307	0.0021645	0.00852455	0.0358856
1	BXY_0661400.1	4,59E-04	4,18E-04	3,76E-04	1,96E-04	1,51E-04	3,66E-04	1,94E-03	5,53E-03	1,21E-03	2,39E-03	8,10E-04	2,02E-03	0.000371256	0.00197938	0.0021645	0.00852455	0.187561
12	BXY_1657400.1	7,19E-03	5,65E-03	7,26E-03	1,26E-02	1,88E-03	2,73E-03	7,72E-02	8,86E-02	1,00E-02	2,13E-02	2,30E-02	1,83E-02	0.00641725	0.0221833	0.004329	0.00870987	0.289283
9	BXY_0725700.1	4,35E-03	2,47E-03	1,19E-02	7,13E-03	1,31E-03	1,97E-03	7,70E-02	2,04E-01	9,91E-03	2,21E-02	4,44E-02	4,60E-02	0.00340956	0.0452034	0.004329	0.00870987	0.075427
8	BXY_0458300.1	1,85E-03	1,06E-03	2,95E-03	6,31E-03	5,18E-04	1,06E-03	3,82E-02	7,86E-02	3,20E-03	1,11E-02	1,63E-02	1,28E-02	0.00145479	0.0145883	0.004329	0.00870987	0.099723
8	BXY_0525200.1	1,79E-03	1,19E-03	1,55E-02	9,27E-03	9,10E-04	1,06E-03	7,92E-02	2,24E-01	1,51E-02	3,36E-02	5,77E-02	9,24E-02	0.00148899	0.0684377	0.004329	0.00870987	0.0217568
8	BXY_0708200.1	1,83E-03	8,66E-04	1,48E-03	3,98E-03	5,89E-04	1,12E-03	1,26E-02	1,71E-02	4,87E-03	1,37E-02	3,20E-03	5,74E-03	0.00129855	0.00918996	0.004329	0.00870987	0.141301
7	BXY_0459500.1	3,43E-04	3,07E-04	4,33E-04	1,89E-03	2,29E-04	3,43E-04	9,64E-03	1,35E-02	1,44E-03	3,27E-03	4,83E-03	2,39E-03	0.000342894	0.00404727	0.004329	0.00870987	0.0847223
7	BXY_0214100.1	6,92E-04	5,58E-04	1,48E-03	5,44E-03	3,15E-04	7,45E-04	1,63E-02	3,96E-02	5,32E-03	9,07E-03	8,88E-03	8,08E-03	0.000718242	0.00897297	0.004329	0.00870987	0.0800451
6	BXY_0760100.1	1,30E-03	3,42E-04	2,15E-03	3,86E-03	4,65E-04	3,94E-04	2,32E-02	3,44E-02	3,02E-03	9,28E-03	9,43E-03	6,31E-03	0.000883025	0.00935589	0.004329	0.00870987	0.0943818
6	BXY_1174000.1	2,24E-04	2,91E-04	5,67E-04	1,40E-03	2,10E-04	5,54E-04	1,19E-02	2,87E-02	1,15E-03	3,71E-03	9,73E-03	6,29E-03	0.000422491	0.00801438	0.004329	0.00870987	0.0527166
5	BXY_0205600.1	1,58E-04	1,22E-04	1,96E-04	3,67E-04	1,13E-04	1,17E-04	3,38E-03	6,47E-03	3,56E-04	1,22E-03	1,35E-03	2,16E-03	0.000139922	0.00175154	0.004329	0.00870987	0.0798855
5	BXY_0002900.1	1,19E-04	8,07E-05	4,50E-04	1,01E-03	1,80E-04	1,52E-04	6,04E-03	1,05E-02	7,90E-04	3,58E-03	2,11E-03	1,35E-03	0.000165855	0.00284659	0.004329	0.00870987	0.0582645
5	BXY_1112900.1	4,71E-03	1,62E-03	1,26E-03	3,94E-03	2,44E-03	3,46E-03	7,99E-03	3,20E-02	4,10E-03	1,19E-02	7,03E-03	8,56E-03	0.00295059	0.00827697	0.004329	0.00870987	0.356482
5	BXY_0947100.1	3,57E-03	2,49E-03	2,29E-03	4,74E-03	8,43E-04	1,98E-03	2,30E-02	3,48E-02	3,71E-03	6,53E-03	1,18E-02	1,04E-02	0.0023933	0.0111329	0.004329	0.00870987	0.214976
4	BXY_1559200.1	5,26E-04	1,23E-04	1,67E-03	3,40E-03	1,92E-04	4,20E-04	6,46E-03	8,61E-03	2,34E-03	4,09E-03	4,18E-03	6,22E-03	0.000473043	0.00520199	0.004329	0.00870987	0.090935
4	BXY_1579500.1	6,72E-04	4,40E-04	6,36E-03	2,62E-03	5,65E-04	6,61E-04	4,46E-02	8,76E-02	5,93E-03	1,60E-02	1,64E-02	1,56E-02	0.000666777	0.0162063	0.004329	0.00870987	0.041143
3	BXY_0012800.1	2,92E-04	1,89E-04	6,86E-04	1,16E-03	4,48E-04	2,45E-04	1,20E-02	2,03E-02	1,07E-03	2,03E-03	3,75E-03	3,32E-03	0.000369899	0.00353694	0.004329	0.00870987	0.104582
3	BXY_1650900.1	5,85E-04	6,43E-04	9,21E-04	3,92E-04	1,84E-04	4,21E-04	5,76E-03	9,72E-03	8,51E-04	2,98E-03	4,33E-03	4,15E-03	0.000503076	0.00424076	0.004329	0.00870987	0.118629
3	BXY_1720400.1	1,29E-04	1,98E-04	3,00E-04	6,50E-04	4,24E-05	5,53E-05	4,17E-03	8,97E-03	4,89E-04	1,27E-03	6,74E-04	9,94E-04	0.000163087	0.00113038	0.004329	0.00870987	0.144276
2	BXY_0439200.1	7,19E-05	5,82E-05	4,23E-05	4,89E-04	1,06E-05	6,90E-05	1,43E-03	3,83E-03	1,78E-04	4,90E-04	1,16E-03	9,72E-04	6.35692e-05	0.00106824	0.004329	0.00870987	0.0595081
2	BXY_0421500.1	4,03E-04	8,34E-05	2,57E-04	0,00E-00	6,74E-05	6,02E-05	2,34E-03	2,92E-03	4,39E-04	7,42E-04	1,56E-03	8,87E-04	7.54144e-05	0.0012218	0.004329	0.00870987	0.0617242
2	BXY_0948100.1	4,82E-04	2,52E-04	3,76E-04	9,12E-04	1,29E-04	2,43E-04	4,77E-03	5,64E-03	6,82E-04	1,41E-03	1,73E-03	1,13E-03	0.000314113	0.00157306	0.004329	0.00870987	0.199683
2	BXY_0356500.1	1,01E-04	1,23E-04	1,62E-04	0,00E-00	6,36E-05	6,31E-05	2,93E-03	6,25E-03	1,75E-04	4,07E-04	7,28E-04	4,02E-04	8.25129e-05	0.000567605	0.004329	0.00870987	0.14537
2	BXY_0436600.1	1,29E-04	8,85E-05	2,06E-04	6,78E-04	1,01E-04	7,86E-05	9,44E-03	1,63E-02	6,65E-04	1,57E-03	4,47E-03	6,95E-03	0.000114862	0.0057103	0.004329	0.00870987	0.020115
2	BXY_0498900.1	5,18E-05	1,98E-04	9,86E-05	1,96E-04	0,00E-00	3,06E-05	2,68E-03	4,91E-03	5,43E-04	4,83E-04	8,44E-04	1,18E-03	7.52172e-05	0.00101203	0.004329	0.00870987	0.0743232
2	BXY_1534400.1	2,13E-05	3,97E-05	8,90E-05	2,94E-04	5,81E-05	5,02E-05	9,09E-04	4,72E-03	1,45E-04	5,05E-04	1,04E-03	1,45E-03	5.41458e-05	0.00097271	0.004329	0.00870987	0.0556649
2	BXY_0161000.1	3,80E-04	6,61E-05	1,54E-04	1,52E-04	1,00E-04	5,53E-05	1,69E-03	2,94E-03	3,42E-04	1,41E-03	5,85E-04	4,28E-04	0.000126074	0.000999172	0.004329	0.00870987	0.126179
2	BXY_0820600.1	7,48E-04	2,47E-03	1,25E-03	2,50E-03	1,18E-03	2,09E-03	6,87E-04	1,10E-03	1,58E-04	6,54E-04	4,13E-04	5,38E-04	0.00166844	0.000596045	0.004329	0.00870987	2.79918
2	BXY_0256100.1	3,20E-05	3,97E-05	3,63E-05	0,00E-00	2,12E-05	3,84E-05	1,20E-03	3,67E-03	1,09E-04	4,03E-04	7,38E-04	7,62E-04	3.41335e-05	0.000749736	0.004329	0.00870987	0.0455274
2	BXY_1447300.1	4,04E-05	7,85E-05	3,57E-04	6,34E-04	1,09E-04	1,88E-04	1,03E-02	1,82E-02	4,44E-04	1,41E-03	4,22E-03	3,58E-03	0.000148544	0.00389923	0.004329	0.00870987	0.0380957
1	BXY_1675900.1	1,22E-04	1,09E-04	5,63E-05	0,00E-00	3,52E-05	1,92E-05	9,58E-04	1,58E-03	3,09E-04	4,13E-04	5,85E-04	2,39E-04	4.57766e-05	0.000498791	0.004329	0.00870987	0.0917752
1	BXY_0235100.1	3,94E-05	2,38E-05	4,23E-05	1,96E-04	1,61E-05	2,91E-05	2,10E-03	7,33E-03	1,39E-04	4,01E-04	2,83E-03	3,57E-03	3.42567e-05	0.00246356	0.004329	0.00870987	0.0139054
1	BXY_0037200.1	1,46E-04	1,10E-04	6,29E-04	2,94E-04	1,53E-05	2,77E-05	1,00E-02	1,88E-02	6,22E-04	1,01E-03	1,74E-03	3,60E-03	0.000128111	0.00267192	0.004329	0.00870987	0.0479472
1	BXY_1058200.1	1,33E-04	2,38E-05	2,82E-05	0,00E-00	8,48E-05	3,06E-05	7,78E-04	1,49E-03	2,03E-04	2,64E-04	8,60E-04	9,37E-04	2.93935e-05	0.000819129	0.004329	0.00870987	0.0358839
1	BXY_0397700.1	6,85E-05	7,66E-05	3,46E-04	4,54E-04	2,12E-05	0,00E-00	9,58E-03	8,56E-03	5,45E-04	2,50E-03	7,61E-04	1,14E-03	7.25696e-05	0.00181885	0.004329	0.00870987	0.0398985
1	BXY_0941600.1	6,18E-05	5,12E-05	7,72E-05	0,00E-00	5,30E-05	3,83E-05	1,04E-03	3,13E-03	2,65E-04	3,09E-04	3,77E-04	1,29E-03	5.2118e-05	0.000707706	0.004329	0.00870987	0.0736436
1	BXY_0031000.1	2,56E-05	3,05E-05	7,71E-05	2,94E-04	2,12E-05	5,43E-05	1,51E-03	2,64E-03	1,74E-04	5,21E-04	8,94E-04	8,50E-04	4.23639e-05	0.000871923	0.004329	0.00870987	0.0485867
1	BXY_0240900.1	4,23E-05	5,15E-05	1,08E-04	0,00E-00	4,30E-05	1,18E-04	5,93E-04	1,36E-03	2,38E-04	4,05E-04	3,22E-04	3,52E-04	4.72391e-05	0.000378529	0.004329	0.00870987	0.124797
1	BXY_0659400.1	1,41E-04	2,60E-04	5,08E-05	5,38E-04	1,14E-04	4,61E-05	1,02E-03	2,32E-03	3,29E-04	7,79E-04	5,54E-04	7,64E-04	0.000127705	0.000771411	0.004329	0.00870987	0.165547
1	BXY_0821000.1	2,66E-04	8,38E-04	4,14E-04	9,75E-04	2,96E-04	3,69E-04	2,85E-04	2,14E-04	9,83E-06	2,19E-04	8,78E-05	9,06E-05	0.000391707	0.000152253	0.004329	0.00870987	2.57273
1	BXY_1368600.1	4,45E-05	5,82E-05	6,09E-05	1,96E-04	2,12E-05	9,74E-05	1,25E-03	3,12E-03	1,42E-04	3,94E-04	5,09E-04	4,03E-04	5.95204e-05	0.000455961	0.004329	0.00870987	0.130538
1	BXY_1754200.1	8,29E-05	4,89E-05	7,49E-05	5,71E-04	7,30E-05	1,11E-04	2,30E-03	4,88E-03	4,78E-04	5,75E-04	1,02E-03	1,05E-03	7.8899e-05	0.00103269	0.004329	0.00870987	0.0764016
1	BXY_0933300.1	1,31E-04	1,05E-04	7,04E-05	0,00E-00	3,35E-05	1,84E-05	1,66E-03	3,05E-03	1,67E-04	3,13E-04	8,28E-04	1,03E-03	5.19654e-05	0.000927589	0.004329	0.00870987	0.056022
1	BXY_0059500.1	3,68E-05	5,82E-05	5,86E-05	2,93E-04	8,82E-05	5,68E-05	1,49E-03	2,45E-03	5,36E-04	6,29E-04	1,56E-04	1,12E-03	5.8377e-05	0.000873511	0.004329	0.00870987	0.0668304
1	BXY_1745600.1	5,71E-05	5,40E-06	5,63E-05	0,00E-00	6,36E-05	1,99E-05	7,72E-04	1,22E-03	1,25E-04	8,57E-05	4,27E-04	2,28E-04	3.81256e-05	0.000327423	0.004329	0.00870987	0.116441
1	BXY_1384500.1	9,21E-05	1,20E-04	6,31E-05	0,00E-00	2,12E-05	5,88E-05	1,14E-03	1,17E-03	1,51E-04	2,86E-04	5,15E-04	2,56E-04	6.09736e-05	0.00040051	0.004329	0.00870987	0.15224
11	BXY_1742600.1	2,15E-03	1,23E-03	9,66E-03	2,84E-02	1,85E-03	2,81E-03	9,28E-02	1,93E-01	9,17E-03	4,57E-02	8,14E-02	5,97E-02	0.00247801	0.0705508	0.00865801	0.0102732	0.0351237
10	BXY_0265600.1	3,31E-03	2,91E-03	5,01E-03	5,21E-03	2,54E-03	2,66E-03	1,62E-02	2,72E-02	3,54E-03	6,55E-03	7,67E-03	8,39E-03	0.00311186	0.00802981	0.00865801	0.0102732	0.387538
9	BXY_0176400.1	2,11E-03	7,97E-04	1,49E-03	4,53E-03	9,73E-04	1,24E-03	1,14E-02	1,88E-02	1,98E-03	5,53E-03	1,01E-02	6,56E-03	0.0013687	0.00831661	0.00865801	0.0102732	0.164574
9	BXY_0222700.1	2,03E-03	1,05E-03	3,39E-03	3,26E-03	8,13E-04	7,35E-04	1,47E-02	3,02E-02	2,22E-03	4,58E-03	7,65E-03	6,94E-03	0.00154194	0.00729443	0.00865801	0.0102732	0.211385
9	BXY_0320100.1	3,05E-04	3,73E-04	1,90E-03	1,94E-03	1,98E-04	5,95E-04	1,84E-02	3,45E-02	1,18E-03	4,07E-03	7,23E-03	6,10E-03	0.000484168	0.00666839	0.00865801	0.0102732	0.0726063
8	BXY_0706100.1	5,64E-04	9,08E-04	1,30E-03	4,72E-03	5,61E-04	5,50E-04	1,12E-02	3,31E-02	1,40E-03	3,48E-03	1,23E-02	1,12E-02	0.00073639	0.011203	0.00865801	0.0102732	0.0657314
7	BXY_0743200.1	3,48E-04	3,76E-04	8,49E-04	1,52E-03	4,65E-04	1,48E-03	3,61E-03	7,63E-03	1,44E-03	3,08E-03	1,63E-03	1,62E-03	0.000656767	0.0023557	0.00865801	0.0102732	0.278799
7	BXY_0322900.1	3,68E-03	3,03E-03	1,37E-02	1,88E-02	1,79E-03	3,06E-03	1,05E-01	1,60E-01	8,68E-03	2,38E-02	4,69E-02	6,40E-02	0.00337141	0.0554793	0.00865801	0.0102732	0.0607687
7	BXY_0218300.1	2,29E-04	2,88E-04	8,48E-04	1,21E-03	4,18E-04	1,95E-04	1,56E-02	3,30E-02	5,71E-04	1,70E-03	6,66E-03	4,61E-03	0.000353157	0.00563693	0.00865801	0.0102732	0.0626506
7	BXY_0180900.1	6,01E-04	5,11E-04	9,42E-04	3,04E-03	8,09E-04	7,58E-04	1,02E-02	3,10E-02	1,28E-03	2,05E-03	9,86E-03	7,89E-03	0.000783419	0.00887497	0.00865801	0.0102732	0.0882728
7	BXY_0844700.1	3,14E-04	4,99E-04	9,59E-04	3,89E-03	3,00E-04	7,98E-04	1,65E-02	2,48E-02	1,38E-03	3,79E-03	4,68E-03	4,58E-03	0.000648797	0.00463196	0.00865801	0.0102732	0.14007
6	BXY_1669200.1	1,14E-03	3,08E-04	1,11E-03	1,73E-03	9,54E-05	2,86E-04	2,35E-02	5,29E-02	1,13E-03	3,90E-03	7,85E-03	1,07E-02	0.000711209	0.00928588	0.00865801	0.0102732	0.0765904
6	BXY_1542000.1	4,54E-04	6,93E-04	3,91E-04	1,69E-03	1,72E-04	4,27E-04	1,33E-02	2,01E-02	5,37E-04	4,45E-03	4,61E-03	5,16E-03	0.00044079	0.00488297	0.00865801	0.0102732	0.0902708
6	BXY_1527700.1	2,60E-03	3,96E-03	8,83E-03	1,98E-02	2,15E-03	2,24E-03	6,06E-02	9,95E-02	8,57E-03	2,22E-02	2,92E-02	2,91E-02	0.00327966	0.0291654	0.00865801	0.0102732	0.11245
6	BXY_1158100.1	4,50E-04	4,48E-04	1,21E-03	3,93E-03	2,58E-04	5,54E-04	1,64E-02	2,94E-02	2,00E-03	3,60E-03	9,56E-03	9,81E-03	0.000502366	0.00968514	0.00865801	0.0102732	0.0518697
5	BXY_1155300.1	2,50E-04	3,63E-04	6,43E-04	3,68E-03	1,70E-04	2,72E-04	9,79E-03	1,62E-02	6,52E-04	1,99E-03	5,71E-03	4,19E-03	0.000317452	0.00494938	0.00865801	0.0102732	0.0641396
5	BXY_1742400.1	4,40E-04	3,27E-04	5,22E-04	2,62E-03	1,70E-04	5,37E-04	1,73E-02	1,02E-01	8,42E-04	8,79E-04	2,14E-02	2,52E-02	0.000481274	0.0193299	0.00865801	0.0102732	0.0248979
4	BXY_0732200.1	3,60E-04	6,09E-04	3,17E-04	5,87E-04	6,87E-05	1,97E-04	8,62E-03	2,47E-02	4,59E-04	2,53E-03	3,39E-03	4,83E-03	0.000338363	0.00410976	0.00865801	0.0102732	0.0823316
4	BXY_1754500.1	3,11E-04	3,85E-04	7,08E-04	1,13E-03	1,78E-04	2,39E-04	4,02E-03	7,12E-03	6,58E-04	2,09E-03	3,98E-03	3,23E-03	0.000348148	0.00360459	0.00865801	0.0102732	0.0965847
4	BXY_1558900.1	1,96E-04	3,10E-04	9,64E-04	1,33E-03	2,01E-04	7,39E-04	5,39E-03	8,20E-03	3,06E-03	3,33E-03	2,70E-03	9,19E-04	0.00052416	0.00319574	0.00865801	0.0102732	0.164018
4	BXY_0103500.1	5,58E-04	6,03E-04	8,01E-04	2,71E-03	2,15E-04	1,89E-04	1,04E-02	1,45E-02	6,85E-04	3,07E-03	3,64E-03	3,17E-03	0.000580265	0.00340714	0.00865801	0.0102732	0.170308
4	BXY_0430300.1	8,36E-04	9,17E-04	1,83E-03	2,79E-03	4,82E-04	1,30E-03	5,97E-03	1,10E-02	1,48E-03	2,83E-03	2,94E-03	3,59E-03	0.00110625	0.0032655	0.00865801	0.0102732	0.338768
3	BXY_0491200.1	9,47E-05	2,54E-04	2,42E-04	8,46E-04	2,58E-04	1,98E-04	3,03E-03	6,49E-03	4,47E-04	7,83E-04	1,34E-03	9,89E-04	0.000247876	0.00116461	0.00865801	0.0102732	0.212841
3	BXY_1725900.1	2,06E-05	7,97E-05	1,97E-04	5,87E-04	5,02E-05	0,00E-00	4,43E-03	6,58E-03	2,07E-04	1,07E-03	1,23E-03	1,04E-03	6.49221e-05	0.00114925	0.00865801	0.0102732	0.056491
3	BXY_0303300.1	1,11E-04	5,97E-05	2,76E-04	5,58E-04	9,59E-05	1,57E-04	2,76E-03	7,17E-03	2,08E-04	6,09E-04	3,69E-03	3,30E-03	0.000134176	0.00303019	0.00865801	0.0102732	0.0442795
3	BXY_1621300.1	1,93E-04	2,88E-04	2,16E-04	5,37E-04	9,09E-05	9,31E-05	2,29E-03	4,20E-03	2,23E-04	9,35E-04	1,45E-03	1,04E-03	0.000204633	0.00124288	0.00865801	0.0102732	0.164644
3	BXY_0605400.1	8,33E-05	9,81E-05	7,04E-05	2,94E-04	2,29E-05	1,21E-04	9,33E-04	1,64E-03	2,25E-04	3,68E-04	3,00E-04	1,28E-04	9.07191e-05	0.000334245	0.00865801	0.0102732	0.271415
3	BXY_1427900.1	2,84E-04	2,34E-04	2,75E-03	8,67E-03	2,56E-04	5,54E-04	2,05E-02	5,45E-02	3,07E-03	5,31E-03	1,57E-02	1,27E-02	0.000418765	0.0142126	0.00865801	0.0102732	0.0294644
3	BXY_1586200.1	5,28E-04	2,14E-04	2,81E-04	0,00E-00	1,64E-04	1,91E-04	2,34E-03	4,28E-03	4,50E-04	6,56E-04	1,16E-03	1,57E-03	0.000202532	0.00136328	0.00865801	0.0102732	0.148562
2	BXY_0687800.1	3,47E-05	1,05E-04	4,72E-04	4,38E-04	1,40E-04	1,98E-04	2,27E-03	7,38E-03	3,99E-04	6,67E-04	1,05E-03	8,45E-04	0.000168874	0.000947744	0.00865801	0.0102732	0.178186
2	BXY_1658800.1	2,42E-04	1,31E-04	4,36E-04	9,10E-04	2,17E-04	1,32E-04	3,98E-03	4,45E-03	3,98E-04	1,70E-03	2,42E-03	1,93E-03	0.000229665	0.00217445	0.00865801	0.0102732	0.10562
2	BXY_0440300.1	6,10E-04	5,61E-04	7,33E-04	1,05E-03	3,08E-04	2,10E-04	4,80E-03	7,23E-03	6,76E-04	2,28E-03	2,28E-03	1,74E-03	0.000585162	0.00227783	0.00865801	0.0102732	0.256894
2	BXY_1393400.1	3,50E-04	4,85E-04	7,05E-04	1,48E-03	1,24E-04	5,60E-04	5,42E-03	1,19E-02	6,54E-04	1,52E-03	1,71E-03	1,88E-03	0.000522843	0.00179798	0.00865801	0.0102732	0.290795
2	BXY_1432600.1	6,64E-05	6,36E-05	5,78E-04	4,07E-04	8,48E-05	1,52E-04	1,02E-02	1,43E-02	1,77E-04	1,85E-03	2,73E-03	2,31E-03	0.000118196	0.00251857	0.00865801	0.0102732	0.0469298
2	BXY_1535700.1	2,18E-04	1,72E-04	1,31E-03	1,45E-03	4,08E-04	4,02E-04	4,24E-03	5,71E-03	5,39E-04	1,58E-03	2,32E-03	1,87E-03	0.00040499	0.00209488	0.00865801	0.0102732	0.193324
2	BXY_1602300.1	1,90E-04	1,24E-04	7,28E-04	6,80E-04	1,64E-04	1,22E-04	6,53E-03	9,14E-03	4,57E-04	9,68E-04	3,67E-03	2,65E-03	0.000177156	0.00315993	0.00865801	0.0102732	0.0560633
2	BXY_1111200.1	4,61E-04	1,61E-04	5,11E-04	4,34E-04	1,61E-04	2,04E-04	4,02E-03	6,33E-03	4,42E-04	9,20E-04	2,21E-03	1,82E-03	0.000318793	0.00201105	0.00865801	0.0102732	0.158521
2	BXY_0566600.1	5,28E-05	5,56E-05	4,23E-05	9,44E-04	3,18E-05	1,45E-04	1,75E-03	5,59E-03	4,07E-04	4,94E-04	2,03E-03	2,75E-03	5.42097e-05	0.00189146	0.00865801	0.0102732	0.0286602
2	BXY_1378500.1	1,15E-03	6,21E-04	1,48E-03	3,20E-03	7,44E-04	1,02E-03	1,15E-02	2,03E-02	2,80E-03	4,69E-03	2,92E-03	3,38E-03	0.00108781	0.00403272	0.00865801	0.0102732	0.269747
2	BXY_0759700.1	1,78E-04	3,89E-05	1,30E-04	0,00E-00	7,76E-05	4,94E-05	1,47E-03	2,27E-03	1,54E-04	6,26E-04	5,57E-04	6,61E-04	6.34926e-05	0.0006437	0.00865801	0.0102732	0.098637
2	BXY_0331300.1	6,00E-05	1,82E-04	4,29E-05	2,62E-04	9,49E-05	1,27E-04	2,63E-03	4,38E-03	7,53E-04	8,62E-04	1,58E-04	1,07E-03	0.000110805	0.000967324	0.00865801	0.0102732	0.114548
2	BXY_1023100.1	3,46E-05	8,45E-05	8,45E-05	2,32E-04	0,00E-00	9,66E-05	1,09E-03	3,54E-03	1,66E-04	3,10E-04	6,78E-04	6,03E-04	8.45309e-05	0.000640381	0.00865801	0.0102732	0.132001
1	BXY_0999700.1	1,20E-05	5,02E-05	2,09E-04	0,00E-00	4,24E-05	1,84E-05	4,00E-03	1,44E-02	1,73E-04	2,72E-04	1,52E-03	8,14E-04	3.0414e-05	0.00116649	0.00865801	0.0102732	0.0260731
1	BXY_0662900.1	1,69E-04	1,02E-04	4,23E-05	2,94E-04	9,14E-05	8,11E-05	1,18E-03	2,14E-03	2,94E-04	3,37E-04	2,56E-04	2,07E-04	9.68968e-05	0.000315695	0.00865801	0.0102732	0.306932
1	BXY_1000200.1	2,13E-05	1,04E-04	3,63E-05	0,00E-00	5,64E-05	1,84E-05	4,42E-04	4,86E-04	1,66E-04	3,96E-04	2,87E-04	7,17E-05	2.87817e-05	0.000341296	0.00865801	0.0102732	0.0843304
1	BXY_0941400.1	6,87E-05	2,51E-05	8,00E-04	1,89E-04	1,86E-05	4,61E-05	2,66E-03	5,51E-03	4,37E-04	5,77E-04	1,20E-03	1,57E-03	5.73937e-05	0.0013832	0.00865801	0.0102732	0.0414935
1	BXY_0039100.1	8,00E-06	4,27E-05	5,08E-05	0,00E-00	1,17E-04	5,53E-05	9,30E-04	1,24E-03	7,17E-05	2,80E-04	2,03E-04	2,07E-04	4.67304e-05	0.000243761	0.00865801	0.0102732	0.191706
1	BXY_0090000.1	8,00E-06	3,39E-05	4,52E-05	0,00E-00	4,24E-05	7,37E-05	7,23E-04	1,41E-03	7,02E-05	2,32E-04	2,69E-04	1,38E-04	3.81512e-05	0.000250319	0.00865801	0.0102732	0.15241
1	BXY_0816900.1	4,71E-06	4,36E-05	5,63E-05	1,96E-04	0,00E-00	6,12E-05	1,10E-03	2,22E-03	1,53E-04	3,04E-04	2,15E-04	2,71E-04	4.99499e-05	0.000287528	0.00865801	0.0102732	0.173722
1	BXY_1150300.1	7,97E-05	1,72E-05	3,28E-04	2,94E-04	2,12E-05	1,26E-04	1,55E-03	3,98E-03	1,31E-04	4,98E-04	6,03E-04	1,12E-03	0.000102794	0.000859155	0.00865801	0.0102732	0.119645
1	BXY_0703500.1	1,69E-04	2,77E-05	4,23E-05	0,00E-00	7,93E-05	3,09E-05	6,13E-04	1,37E-03	4,10E-04	2,77E-04	2,22E-04	1,07E-04	3.65782e-05	0.00034352	0.00865801	0.0102732	0.106481
1	BXY_1566800.1	1,73E-05	4,77E-05	3,26E-04	2,94E-04	5,98E-05	3,69E-05	2,57E-03	4,49E-03	1,67E-04	5,77E-04	8,89E-04	6,07E-04	5.37386e-05	0.000747921	0.00865801	0.0102732	0.0718507
1	BXY_0934500.1	4,05E-05	1,94E-05	1,76E-04	0,00E-00	3,18E-05	3,69E-05	9,94E-04	1,55E-03	8,62E-05	2,39E-04	6,91E-04	2,43E-04	3.43334e-05	0.00046695	0.00865801	0.0102732	0.0735269
1	BXY_0625700.1	7,03E-05	7,70E-05	2,28E-04	0,00E-00	5,47E-05	9,36E-05	2,52E-04	1,26E-03	3,54E-04	5,23E-04	2,74E-04	2,16E-04	7.36814e-05	0.00031408	0.00865801	0.0102732	0.234594
1	BXY_1158200.1	2,28E-04	1,27E-04	1,66E-04	3,24E-03	1,98E-04	2,67E-04	5,48E-03	1,26E-02	7,04E-04	1,29E-03	3,97E-03	6,09E-03	0.000212752	0.0047233	0.00865801	0.0102732	0.0450431
1	BXY_0604600.1	1,18E-05	1,59E-05	8,90E-05	0,00E-00	5,30E-05	1,84E-05	5,31E-04	5,47E-04	8,68E-05	1,73E-04	3,35E-04	4,39E-04	1.71624e-05	0.000386907	0.00865801	0.0102732	0.0443578
1	BXY_0458700.1	4,99E-05	4,77E-05	4,63E-04	7,17E-04	3,18E-05	1,05E-04	2,54E-03	5,54E-03	2,52E-04	7,75E-04	1,85E-03	2,06E-03	7.73753e-05	0.00195174	0.00865801	0.0102732	0.0396442
1	BXY_0900700.1	4,40E-05	5,35E-05	9,84E-05	8,76E-04	8,31E-05	1,07E-04	1,82E-03	4,16E-03	5,40E-04	7,95E-04	1,15E-03	1,54E-03	9.07351e-05	0.00134291	0.00865801	0.0102732	0.0675661
1	BXY_1424300.1	4,28E-05	3,97E-05	4,48E-05	1,46E-04	3,18E-05	0,00E-00	9,00E-04	1,56E-03	7,59E-05	2,67E-04	2,48E-04	3,02E-04	4.12391e-05	0.000284509	0.00865801	0.0102732	0.144948
1	BXY_1514400.1	5,71E-05	1,00E-04	4,28E-04	4,07E-04	4,18E-05	3,54E-05	2,35E-03	2,96E-03	1,10E-04	4,87E-04	1,02E-03	6,68E-04	7.86757e-05	0.000844421	0.00865801	0.0102732	0.0931713
1	BXY_1480500.1	2,40E-05	5,02E-05	6,16E-05	1,96E-04	4,24E-05	6,23E-05	2,54E-03	3,74E-03	8,89E-05	1,87E-04	1,18E-03	5,95E-04	5.5932e-05	0.000889901	0.00865801	0.0102732	0.0628519
1	BXY_1526700.1	1,83E-05	9,89E-05	1,57E-04	4,23E-04	1,06E-05	1,84E-05	1,01E-03	2,00E-03	2,72E-04	6,93E-04	4,88E-04	2,91E-04	5.86605e-05	0.000590703	0.00865801	0.0102732	0.0993061
1	BXY_0888500.1	4,88E-04	3,31E-04	1,10E-03	7,46E-03	1,15E-03	4,58E-04	2,86E-04	1,97E-04	7,55E-05	4,55E-04	1,11E-04	0,00E-00	0.000793955	0.00015413	0.00865801	0.0102732	5.1512
1	BXY_0057300.1	3,92E-05	1,30E-04	1,69E-04	0,00E-00	8,69E-05	9,18E-05	6,81E-04	4,63E-04	1,73E-04	1,60E-04	2,61E-04	4,12E-04	8.93894e-05	0.000336307	0.00865801	0.0102732	0.265797
2	BXY_1631600.1	1,04E-04	3,18E-05	6,37E-05	0,00E-00	0,00E-00	6,35E-05	6,27E-04	2,05E-03	1,80E-04	4,04E-04	3,97E-04	3,94E-04	4.76534e-05	0.000400545	0.00952381	0.0107493	0.118971
1	BXY_0511200.1	7,96E-05	5,40E-05	7,04E-05	0,00E-00	0,00E-00	3,69E-05	5,70E-04	2,93E-04	1,87E-04	3,04E-04	5,00E-04	9,52E-05	4.54132e-05	0.000298111	0.00952381	0.0107493	0.152337
1	BXY_1672800.1	4,51E-05	1,59E-05	4,23E-05	0,00E-00	0,00E-00	4,61E-05	2,38E-03	5,58E-03	8,16E-05	1,45E-04	5,81E-04	6,71E-04	2.90754e-05	0.000626037	0.00952381	0.0107493	0.0464435
1	BXY_0847300.1	4,37E-05	6,89E-05	5,63E-05	0,00E-00	0,00E-00	3,06E-05	9,94E-04	1,40E-03	8,14E-05	2,37E-04	6,92E-04	6,82E-04	3.7172e-05	0.000687149	0.00952381	0.0107493	0.054096
1	BXY_1715200.1	8,00E-06	1,59E-05	0,00E-00	0,00E-00	2,12E-05	1,84E-05	1,87E-04	5,37E-04	8,14E-05	1,89E-04	1,01E-04	1,74E-04	1.19442e-05	0.000180339	0.00952381	0.0107493	0.0662322
1	BXY_0719200.1	9,57E-05	7,12E-05	1,19E-04	0,00E-00	3,35E-05	0,00E-00	9,28E-04	2,34E-03	1,35E-04	3,18E-04	6,38E-04	3,52E-04	5.23605e-05	0.000494903	0.00952381	0.0107493	0.1058
1	BXY_0573700.1	8,64E-06	0,00E-00	7,95E-05	0,00E-00	3,18E-05	3,06E-05	8,53E-04	1,25E-03	9,95E-05	1,97E-04	1,85E-04	3,60E-04	1.96279e-05	0.000278801	0.00952381	0.0107493	0.0704009
1	BXY_0108500.1	6,18E-05	1,59E-05	4,23E-05	0,00E-00	2,12E-05	0,00E-00	8,39E-04	2,36E-03	6,35E-05	1,40E-04	7,41E-05	6,98E-05	1.85443e-05	0.000107212	0.00952381	0.0107493	0.172969
12	BXY_0663100.1	8,60E-03	4,42E-03	1,49E-02	2,00E-02	3,04E-03	2,54E-03	6,84E-02	1,10E-01	4,86E-03	2,19E-02	2,33E-02	2,02E-02	0.00651	0.0225774	0.0151515	0.0131055	0.288342
11	BXY_0955000.1	7,08E-04	7,60E-04	1,56E-03	8,17E-03	4,97E-04	5,94E-04	1,22E-02	2,26E-02	2,61E-03	8,59E-03	3,89E-03	4,99E-03	0.000734079	0.00679296	0.0151515	0.0131055	0.108065
11	BXY_0685000.1	8,42E-04	5,14E-04	4,03E-03	1,60E-02	6,85E-04	1,30E-03	2,89E-02	8,44E-02	2,91E-03	1,43E-02	2,67E-02	2,19E-02	0.00107174	0.0243402	0.0151515	0.0131055	0.0440317
9	BXY_1077000.1	8,96E-04	1,52E-03	9,87E-04	4,10E-03	7,00E-04	7,26E-04	1,09E-02	1,67E-02	1,14E-03	5,09E-03	2,16E-03	6,21E-03	0.000941174	0.00564818	0.0151515	0.0131055	0.166633
8	BXY_0267600.1	4,91E-04	6,29E-04	1,40E-03	1,17E-03	5,50E-04	3,88E-04	2,23E-02	4,30E-02	5,61E-04	2,16E-03	6,88E-03	4,35E-03	0.000589972	0.00561519	0.0151515	0.0131055	0.105067
7	BXY_0946600.1	7,01E-04	2,08E-04	3,21E-03	5,19E-03	2,25E-04	2,72E-04	5,46E-02	5,75E-02	1,48E-02	1,85E-02	4,32E-03	1,71E-03	0.000486578	0.0166903	0.0151515	0.0131055	0.0291533
7	BXY_1749900.1	1,90E-03	2,31E-03	2,95E-03	6,29E-03	9,22E-04	1,54E-03	2,37E-02	4,50E-02	2,76E-03	4,44E-03	8,41E-03	1,16E-02	0.00210652	0.00999831	0.0151515	0.0131055	0.210687
7	BXY_1709000.1	6,94E-04	8,88E-04	9,69E-04	1,39E-03	2,20E-04	2,43E-04	1,30E-02	2,44E-02	8,07E-04	4,65E-03	5,38E-03	5,55E-03	0.000790736	0.0054623	0.0151515	0.0131055	0.144762
6	BXY_0229000.1	5,44E-04	1,25E-03	1,15E-03	1,68E-03	1,50E-04	9,91E-04	2,42E-03	7,75E-03	1,10E-03	2,83E-03	4,94E-03	3,51E-03	0.00107094	0.00316705	0.0151515	0.0131055	0.338152
6	BXY_0228600.1	3,81E-04	3,81E-04	1,81E-03	2,07E-03	2,47E-04	3,66E-04	9,05E-03	1,95E-02	4,65E-04	2,05E-03	3,09E-03	4,72E-03	0.000381055	0.00390473	0.0151515	0.0131055	0.0975879
6	BXY_0767400.1	2,57E-03	1,30E-03	1,91E-03	3,45E-03	5,64E-04	9,47E-04	1,61E-02	2,34E-02	1,49E-03	5,80E-03	5,48E-03	6,02E-03	0.00160567	0.00591187	0.0151515	0.0131055	0.271601
5	BXY_0935800.1	1,30E-04	1,37E-04	1,71E-04	8,30E-04	2,01E-04	4,54E-04	4,19E-03	3,38E-02	2,27E-04	7,76E-04	2,85E-03	1,75E-03	0.000186394	0.00229884	0.0151515	0.0131055	0.0810817
5	BXY_0924300.1	5,32E-04	2,34E-04	6,98E-04	7,17E-04	7,90E-05	3,15E-04	8,18E-03	1,48E-02	5,05E-04	1,55E-03	3,94E-03	2,51E-03	0.000423468	0.00322115	0.0151515	0.0131055	0.131465
5	BXY_0833500.1	2,28E-03	5,89E-04	2,88E-03	4,51E-03	3,30E-04	8,17E-04	2,06E-02	2,34E-02	2,17E-03	4,83E-03	1,84E-02	1,49E-02	0.00155007	0.0166309	0.0151515	0.0131055	0.0932045
5	BXY_1527800.1	3,15E-04	1,14E-03	1,39E-03	1,70E-03	7,37E-04	5,16E-04	4,09E-03	5,95E-03	1,01E-03	1,97E-03	2,05E-03	1,81E-03	0.00093921	0.00201102	0.0151515	0.0131055	0.467032
5	BXY_1716800.1	2,39E-04	2,83E-04	1,57E-03	3,26E-03	1,55E-04	2,77E-04	1,16E-02	2,15E-02	5,94E-04	3,05E-03	4,96E-03	4,53E-03	0.000280166	0.00474219	0.0151515	0.0131055	0.0590794
5	BXY_1547000.1	2,93E-04	9,88E-04	1,37E-03	4,68E-03	1,64E-03	1,25E-03	1,67E-02	2,97E-02	1,54E-03	3,60E-03	5,18E-03	5,80E-03	0.00131297	0.00548978	0.0151515	0.0131055	0.239167
5	BXY_1372500.1	3,61E-04	5,54E-04	4,52E-04	8,97E-04	4,90E-04	2,99E-04	9,52E-03	1,68E-02	4,84E-04	1,11E-03	5,18E-03	4,60E-03	0.000470886	0.00488976	0.0151515	0.0131055	0.0963004
4	BXY_1746700.1	2,55E-04	1,94E-04	5,81E-04	9,90E-04	1,58E-04	1,82E-04	3,65E-03	5,51E-03	2,81E-04	6,04E-04	2,32E-03	2,66E-03	0.000224271	0.00248872	0.0151515	0.0131055	0.0901149
4	BXY_1735200.1	2,29E-03	9,56E-04	4,98E-03	6,13E-03	8,11E-04	7,60E-04	6,02E-03	3,34E-02	3,36E-03	7,76E-03	1,03E-02	1,13E-02	0.00162346	0.0090472	0.0151515	0.0131055	0.179443
4	BXY_0957800.1	5,56E-04	6,41E-04	5,29E-04	6,97E-04	3,28E-04	2,40E-04	1,95E-03	4,05E-03	6,01E-04	1,10E-03	1,47E-03	6,84E-04	0.000542741	0.00128191	0.0151515	0.0131055	0.423384
4	BXY_1678700.1	3,81E-04	1,90E-04	2,31E-03	8,53E-03	2,87E-04	5,10E-04	1,49E-02	4,90E-02	3,02E-03	4,55E-03	6,95E-03	9,60E-03	0.000445585	0.00827326	0.0151515	0.0131055	0.0538585
4	BXY_1388200.1	2,80E-03	1,75E-03	3,05E-03	1,49E-02	2,19E-04	9,45E-04	2,54E-02	6,44E-02	3,12E-03	2,15E-02	9,92E-03	1,48E-02	0.00227725	0.0181386	0.0151515	0.0131055	0.125547
3	BXY_1433200.1	1,71E-04	1,16E-04	5,31E-04	1,34E-03	2,29E-04	2,03E-04	5,92E-03	1,26E-02	4,19E-04	1,12E-03	1,88E-03	2,40E-03	0.000216065	0.00213761	0.0151515	0.0131055	0.101078
3	BXY_0131400.1	1,68E-04	3,19E-04	2,30E-04	3,25E-04	4,18E-05	1,60E-04	2,27E-03	3,95E-03	2,53E-04	1,28E-03	3,21E-04	9,06E-04	0.00019917	0.00109511	0.0151515	0.0131055	0.181872
3	BXY_0744100.1	7,69E-04	3,97E-04	9,23E-04	2,06E-03	2,10E-04	3,15E-04	1,06E-02	1,40E-02	7,09E-04	2,36E-03	2,80E-03	2,59E-03	0.000583308	0.00269442	0.0151515	0.0131055	0.216487
3	BXY_1381600.1	1,04E-04	3,07E-04	5,78E-04	5,87E-04	9,54E-05	2,62E-04	2,74E-03	3,89E-03	3,04E-04	1,08E-03	9,94E-04	9,18E-04	0.000284721	0.0010394	0.0151515	0.0131055	0.273928
3	BXY_0518400.1	2,09E-03	9,69E-04	3,28E-03	5,79E-03	1,10E-03	1,55E-03	1,80E-02	3,00E-02	2,61E-03	4,54E-03	5,86E-03	6,79E-03	0.00182291	0.00632451	0.0151515	0.0131055	0.288229
3	BXY_0713400.1	1,09E-04	2,03E-04	2,29E-04	1,78E-03	2,72E-04	7,87E-04	8,01E-03	1,73E-02	5,33E-04	1,04E-03	5,17E-03	5,23E-03	0.000250463	0.00520107	0.0151515	0.0131055	0.0481561
3	BXY_1000600.1	1,59E-03	8,03E-04	3,35E-04	2,94E-04	1,96E-04	9,18E-05	9,12E-03	1,61E-02	3,70E-04	1,06E-03	3,45E-03	1,65E-03	0.0003145	0.00255026	0.0151515	0.0131055	0.123321
3	BXY_0463500.1	3,52E-03	3,01E-02	1,36E-02	7,19E-02	1,17E-02	1,08E-02	5,27E-03	9,53E-03	1,98E-03	4,53E-03	9,54E-04	1,34E-03	0.0126757	0.00325625	0.0151515	0.0131055	3.89273
2	BXY_0978000.1	5,46E-05	9,45E-05	1,85E-04	9,28E-04	1,21E-04	9,36E-05	2,08E-03	4,82E-03	3,50E-04	5,01E-04	8,64E-04	1,03E-03	0.000107711	0.000945898	0.0151515	0.0131055	0.113872
2	BXY_1566400.1	1,07E-04	6,87E-05	2,86E-04	8,20E-04	8,54E-05	4,34E-05	5,63E-03	1,05E-02	1,57E-04	5,49E-04	2,87E-03	2,08E-03	9.60228e-05	0.00247429	0.0151515	0.0131055	0.0388082
2	BXY_0859500.1	2,94E-04	1,64E-04	2,85E-04	7,16E-04	1,00E-04	9,16E-05	2,01E-03	3,71E-03	2,86E-04	6,85E-04	1,62E-03	1,66E-03	0.000224847	0.00163922	0.0151515	0.0131055	0.137168
2	BXY_1638500.1	1,04E-04	1,36E-04	2,15E-04	8,81E-04	8,59E-05	2,20E-04	1,78E-03	3,49E-03	4,79E-04	1,18E-03	8,46E-04	7,06E-04	0.000175821	0.00101074	0.0151515	0.0131055	0.173953
2	BXY_0033500.1	8,15E-05	1,21E-03	2,55E-04	3,91E-04	1,61E-04	1,07E-04	5,19E-03	6,12E-03	2,94E-04	4,90E-04	1,61E-03	1,57E-03	0.00020795	0.00159008	0.0151515	0.0131055	0.13078
2	BXY_0395300.1	2,10E-04	9,18E-05	6,50E-04	1,16E-03	1,06E-04	2,19E-04	2,36E-03	3,42E-03	1,38E-03	1,75E-03	9,20E-04	5,88E-04	0.000214301	0.00156364	0.0151515	0.0131055	0.137052
2	BXY_0944700.1	6,18E-05	3,99E-05	2,82E-04	1,96E-04	2,12E-05	2,77E-05	1,27E-03	1,99E-03	1,44E-04	2,50E-04	1,02E-03	1,01E-03	5.08185e-05	0.00101528	0.0151515	0.0131055	0.0500537
2	BXY_0501700.1	2,13E-04	3,97E-05	8,03E-05	4,39E-04	5,30E-05	9,44E-05	2,35E-03	3,47E-03	3,02E-04	1,28E-03	2,22E-04	2,18E-04	8.73261e-05	0.000789369	0.0151515	0.0131055	0.110628
2	BXY_0804700.1	3,32E-04	4,99E-05	1,55E-03	4,23E-04	1,41E-04	6,75E-05	1,23E-02	1,15E-02	1,52E-03	5,47E-03	1,09E-03	5,50E-04	0.000236426	0.0034943	0.0151515	0.0131055	0.0676605
2	BXY_0843500.1	6,31E-05	3,23E-04	4,05E-04	2,33E-03	6,45E-04	3,24E-04	1,27E-02	1,71E-02	1,01E-03	3,09E-03	1,59E-03	1,05E-03	0.000364324	0.00234398	0.0151515	0.0131055	0.15543
1	BXY_0328000.1	7,16E-04	1,09E-03	2,70E-03	1,47E-02	1,98E-03	1,31E-03	5,65E-04	9,40E-04	1,22E-03	4,53E-05	5,36E-04	2,27E-04	0.00164464	0.000550733	0.0151515	0.0131055	2.98627
1	BXY_0893500.1	4,28E-04	3,90E-04	1,45E-04	3,91E-04	1,06E-04	9,48E-05	1,55E-03	2,73E-03	3,50E-04	1,22E-03	7,10E-04	4,99E-04	0.000267773	0.000965662	0.0151515	0.0131055	0.277295
1	BXY_0555800.1	4,96E-05	1,20E-04	1,24E-04	6,19E-04	1,37E-04	1,27E-04	9,18E-05	7,77E-05	1,47E-05	5,32E-05	2,71E-05	2,86E-05	0.00012561	4.09136e-05	0.0151515	0.0131055	3.07012
1	BXY_0393500.1	9,67E-05	5,69E-05	3,46E-04	3,91E-04	8,26E-05	3,44E-04	4,18E-03	7,05E-03	1,79E-04	5,14E-04	2,22E-03	2,27E-03	0.000220167	0.00224585	0.0151515	0.0131055	0.0980329
1	BXY_1239800.1	2,39E-04	4,10E-05	2,85E-04	1,96E-04	6,47E-05	4,12E-05	1,20E-03	2,09E-03	9,15E-05	7,89E-04	3,03E-04	3,50E-04	0.000130244	0.000569299	0.0151515	0.0131055	0.22878
1	BXY_0591800.1	5,45E-03	7,40E-03	2,48E-02	1,41E-02	2,50E-03	4,65E-03	6,06E-02	7,94E-02	5,17E-02	6,22E-02	1,45E-02	1,03E-02	0.00642713	0.0561636	0.0151515	0.0131055	0.114436
1	BXY_0467600.1	6,17E-04	2,54E-04	5,28E-04	1,12E-03	1,57E-04	1,53E-04	2,37E-03	5,22E-03	7,61E-04	7,28E-04	8,66E-04	1,27E-03	0.000391134	0.00106693	0.0151515	0.0131055	0.366597
1	BXY_1515200.1	1,01E-04	1,24E-04	1,28E-04	1,96E-04	7,37E-05	3,84E-05	1,74E-03	2,86E-03	1,17E-04	2,13E-04	1,14E-03	1,06E-03	0.000112633	0.00109714	0.0151515	0.0131055	0.10266
1	BXY_0622400.1	3,12E-04	1,79E-04	4,84E-04	2,48E-04	1,64E-04	5,68E-05	1,96E-03	2,27E-03	2,70E-04	9,88E-04	4,11E-04	5,69E-04	0.000213838	0.000778512	0.0151515	0.0131055	0.274676
1	BXY_0067400.1	3,98E-05	1,76E-05	2,82E-05	0,00E-00	2,29E-05	2,77E-05	2,63E-04	1,59E-04	6,05E-05	1,88E-04	0,00E-00	0,00E-00	2.52775e-05	0.000109749	0.015873	0.0136657	0.230321
3	BXY_1745800.1	7,68E-05	6,29E-05	1,34E-04	4,89E-04	0,00E-00	2,77E-05	2,01E-03	2,50E-03	1,35E-04	2,44E-04	1,07E-03	8,32E-04	6.98411e-05	0.000952344	0.017316	0.0142455	0.073336
3	BXY_0768200.1	4,66E-05	7,24E-05	1,99E-04	0,00E-00	5,30E-05	1,41E-04	2,14E-03	4,87E-03	1,15E-04	6,07E-04	9,34E-04	9,31E-04	6.26799e-05	0.000932616	0.017316	0.0142455	0.0672087
2	BXY_0527400.1	3,76E-05	1,20E-04	1,97E-04	0,00E-00	2,12E-05	6,12E-05	8,89E-04	1,37E-03	8,08E-05	5,60E-04	3,21E-04	2,88E-04	4.94289e-05	0.000440459	0.017316	0.0142455	0.112221
2	BXY_1692800.1	5,17E-05	8,71E-05	1,60E-04	0,00E-00	7,04E-05	4,61E-05	1,47E-03	3,04E-03	2,66E-04	5,47E-04	4,22E-04	7,63E-05	6.1037e-05	0.000484261	0.017316	0.0142455	0.126042
1	BXY_0232800.1	2,72E-05	8,84E-05	2,73E-04	0,00E-00	3,18E-05	5,05E-05	5,59E-04	6,35E-04	1,62E-04	3,16E-04	3,04E-04	1,26E-04	4.11641e-05	0.000309996	0.017316	0.0142455	0.132789
1	BXY_0898000.1	1,33E-05	8,20E-05	2,82E-05	3,12E-04	0,00E-00	2,77E-05	1,33E-03	2,37E-03	1,10E-04	1,26E-04	5,68E-04	5,48E-04	2.79142e-05	0.000558149	0.017316	0.0142455	0.0500122
1	BXY_0915000.1	8,98E-05	4,23E-05	8,65E-05	0,00E-00	2,12E-05	3,27E-04	2,48E-03	3,54E-03	1,27E-04	9,49E-04	5,07E-04	3,09E-04	6.43864e-05	0.000727887	0.017316	0.0142455	0.0884567
1	BXY_0436500.1	1,20E-05	3,97E-05	4,23E-05	0,00E-00	3,18E-05	9,22E-06	6,58E-04	1,22E-03	3,75E-05	1,45E-04	1,73E-04	4,63E-05	2.18958e-05	0.000159409	0.017316	0.0142455	0.137356
1	BXY_1614900.1	6,24E-05	1,19E-04	5,63E-05	1,93E-04	0,00E-00	1,84E-05	1,32E-03	1,48E-03	2,45E-04	2,84E-04	3,81E-04	1,12E-04	5.9374e-05	0.000332983	0.017316	0.0142455	0.17831
1	BXY_1718400.1	1,73E-05	7,95E-06	4,22E-05	0,00E-00	4,09E-05	1,84E-05	1,08E-03	1,80E-03	6,43E-05	2,81E-04	2,71E-05	6,04E-05	1.78551e-05	0.000172803	0.017316	0.0142455	0.103326
2	BXY_0276900.1	4,48E-05	1,57E-04	7,95E-05	0,00E-00	0,00E-00	7,67E-05	9,85E-04	2,11E-03	1,12E-04	2,95E-04	9,46E-04	5,24E-04	6.07739e-05	0.000734889	0.0190476	0.015132	0.082698
1	BXY_1408300.1	6,49E-05	3,18E-05	3,04E-05	0,00E-00	0,00E-00	2,77E-05	8,73E-04	1,22E-03	1,47E-04	3,44E-04	8,84E-04	5,73E-05	2.90434e-05	0.000608379	0.0190476	0.015132	0.047739
1	BXY_1185700.1	3,35E-05	3,31E-05	8,45E-05	0,00E-00	0,00E-00	1,84E-05	3,64E-04	5,70E-04	5,81E-05	1,78E-04	1,25E-04	1,19E-04	2.57429e-05	0.000151618	0.0190476	0.015132	0.169788
1	BXY_1547400.1	7,99E-06	1,46E-05	0,00E-00	0,00E-00	4,24E-05	2,77E-05	5,43E-04	1,23E-03	3,53E-05	8,00E-05	3,50E-04	3,40E-04	1.13207e-05	0.000345007	0.0190476	0.015132	0.0328129
1	BXY_1288400.1	6,11E-05	3,43E-05	2,82E-05	0,00E-00	3,18E-05	0,00E-00	4,21E-04	3,63E-04	9,38E-05	1,04E-04	1,31E-04	4,30E-05	2.99861e-05	0.00011767	0.0190476	0.015132	0.254832
1	BXY_1363900.1	9,01E-05	4,10E-05	2,22E-05	0,00E-00	0,00E-00	3,69E-05	1,12E-03	2,65E-03	8,98E-05	3,11E-04	4,33E-04	3,28E-04	2.95121e-05	0.000380874	0.0190476	0.015132	0.077485
1	BXY_0778600.1	8,00E-06	3,18E-05	0,00E-00	1,96E-04	2,29E-05	0,00E-00	5,92E-04	5,65E-04	3,08E-04	3,94E-05	3,96E-04	4,63E-04	1.54482e-05	0.000429584	0.0190476	0.015132	0.0359608
1	BXY_0301600.1	4,82E-06	2,38E-05	2,82E-05	0,00E-00	0,00E-00	4,82E-05	1,80E-04	4,61E-05	5,05E-05	1,02E-04	9,44E-05	6,19E-05	1.43279e-05	7.81669e-05	0.0190476	0.015132	0.183299
3	BXY_0843100.1	9,89E-05	2,79E-05	0,00E-00	0,00E-00	0,00E-00	1,84E-05	4,72E-03	6,82E-03	2,56E-04	4,30E-04	2,87E-04	2,64E-04	9.21816e-06	0.000358476	0.0238095	0.0169889	0.0257149
1	BXY_1621100.1	1,33E-05	0,00E-00	9,13E-05	0,00E-00	0,00E-00	7,34E-05	1,17E-03	1,78E-03	1,97E-04	5,62E-04	3,09E-04	1,64E-04	6.64131e-06	0.0004354	0.0238095	0.0169889	0.0152534
1	BXY_0823600.1	2,59E-05	3,87E-05	0,00E-00	0,00E-00	5,30E-05	0,00E-00	7,15E-04	3,54E-04	1,09E-04	4,22E-04	7,23E-05	1,74E-04	1.29517e-05	0.000263698	0.0238095	0.0169889	0.0491157
11	BXY_1537100.1	3,30E-03	1,19E-03	3,55E-03	3,26E-03	7,72E-04	2,32E-03	2,38E-02	4,28E-02	2,13E-03	5,45E-03	1,16E-02	1,01E-02	0.00278749	0.0108518	0.025974	0.0169889	0.25687
10	BXY_0226300.1	4,39E-04	4,74E-04	1,05E-03	7,35E-03	4,28E-04	7,19E-04	1,32E-02	2,84E-02	1,43E-03	3,02E-03	6,94E-03	6,14E-03	0.000596643	0.00653887	0.025974	0.0169889	0.0912457
10	BXY_1404200.1	6,51E-03	4,95E-03	9,58E-03	1,03E-02	2,56E-03	3,67E-03	2,96E-02	6,42E-02	3,89E-03	1,05E-02	1,69E-02	1,78E-02	0.00573164	0.0173316	0.025974	0.0169889	0.330704
8	BXY_1732500.1	3,13E-04	3,66E-04	1,46E-03	5,34E-03	4,09E-04	3,14E-04	1,47E-02	2,65E-02	2,31E-03	3,36E-03	1,78E-03	2,06E-03	0.000387533	0.0028316	0.025974	0.0169889	0.13686
7	BXY_1748700.1	3,49E-04	5,33E-04	4,41E-04	3,50E-03	2,89E-04	5,32E-04	8,87E-03	1,89E-02	9,99E-04	2,46E-03	2,37E-03	1,94E-03	0.000486197	0.00241684	0.025974	0.0169889	0.201171
6	BXY_0996700.1	2,54E-03	2,63E-03	2,50E-03	3,42E-03	7,73E-04	1,37E-03	2,34E-02	2,71E-02	1,59E-03	6,08E-03	7,95E-03	7,12E-03	0.00251906	0.00753649	0.025974	0.0169889	0.334249
6	BXY_0926900.1	5,97E-04	2,67E-04	3,14E-03	2,97E-03	1,15E-04	3,03E-04	1,58E-02	2,60E-02	9,04E-04	2,47E-03	5,46E-03	4,02E-03	0.0004501	0.00474261	0.025974	0.0169889	0.0949056
5	BXY_0736200.1	2,46E-04	2,29E-04	7,76E-04	1,66E-03	1,06E-04	3,76E-04	3,38E-03	1,48E-02	3,43E-04	1,50E-03	5,19E-03	4,49E-03	0.000311262	0.00393729	0.025974	0.0169889	0.079055
5	BXY_1670700.1	2,12E-04	3,68E-04	5,66E-04	2,60E-03	4,83E-04	2,73E-04	4,54E-03	1,17E-02	4,03E-04	2,19E-03	4,25E-03	3,84E-03	0.000425517	0.00404356	0.025974	0.0169889	0.105233
5	BXY_0580200.1	3,42E-03	1,40E-03	2,04E-03	3,04E-03	5,62E-04	5,91E-04	1,66E-02	1,58E-02	1,35E-03	5,19E-03	3,71E-03	3,57E-03	0.00171896	0.00444987	0.025974	0.0169889	0.386295
5	BXY_0977700.1	1,24E-03	1,47E-03	2,22E-03	2,88E-03	4,80E-04	4,29E-04	1,33E-02	2,03E-02	1,02E-03	3,92E-03	5,29E-03	4,62E-03	0.00135479	0.00495368	0.025974	0.0169889	0.273492
5	BXY_0977400.1	9,29E-04	1,50E-03	2,24E-03	1,02E-02	4,20E-04	8,72E-04	1,76E-02	2,82E-02	1,85E-03	6,25E-03	1,11E-02	8,79E-03	0.00121512	0.00993146	0.025974	0.0169889	0.12235
4	BXY_0000300.1	1,09E-04	2,11E-04	4,96E-04	8,30E-04	3,08E-04	2,11E-04	2,87E-03	4,72E-03	3,82E-04	4,61E-04	2,75E-03	1,51E-03	0.000259814	0.00213255	0.025974	0.0169889	0.121833
4	BXY_1126300.1	1,24E-04	1,95E-04	3,55E-04	1,82E-03	1,11E-04	4,74E-04	4,18E-03	6,62E-03	2,12E-04	1,59E-03	3,59E-03	3,49E-03	0.000274703	0.00354325	0.025974	0.0169889	0.0775285
4	BXY_1545000.1	1,68E-03	5,53E-04	1,27E-03	4,25E-03	4,62E-04	3,58E-04	7,92E-03	1,30E-02	6,21E-04	1,92E-03	6,03E-03	5,26E-03	0.000910581	0.00564877	0.025974	0.0169889	0.1612
4	BXY_0035000.1	4,59E-03	1,21E-02	6,18E-03	2,06E-02	4,48E-03	5,94E-03	1,74E-03	1,17E-02	1,04E-03	3,02E-03	2,79E-03	4,42E-03	0.00606381	0.00290616	0.025974	0.0169889	2.08653
4	BXY_0284900.1	9,01E-04	3,65E-04	1,10E-02	1,09E-02	3,14E-04	1,26E-03	8,55E-02	1,35E-01	5,49E-03	1,04E-02	4,07E-02	5,51E-02	0.00107896	0.0479142	0.025974	0.0169889	0.0225186
4	BXY_0024400.1	1,79E-04	1,80E-04	1,11E-04	1,95E-03	1,49E-04	1,03E-04	2,09E-03	3,70E-03	4,77E-04	7,12E-04	9,82E-04	1,13E-03	0.000164012	0.00105485	0.025974	0.0169889	0.155483
3	BXY_0011500.1	2,05E-04	1,12E-04	5,98E-04	1,12E-03	8,33E-04	2,12E-04	2,63E-03	4,58E-03	4,68E-04	1,11E-03	1,29E-03	1,33E-03	0.000404745	0.00131145	0.025974	0.0169889	0.308623
3	BXY_0573600.1	2,48E-04	4,02E-04	9,40E-04	2,26E-03	1,14E-03	2,29E-04	7,38E-03	1,55E-02	4,52E-04	1,41E-03	4,87E-03	3,89E-03	0.000671071	0.00438038	0.025974	0.0169889	0.153199
3	BXY_0359000.1	2,06E-04	6,25E-05	5,36E-04	1,06E-03	2,17E-04	1,85E-04	2,96E-03	5,07E-03	4,50E-04	1,18E-03	1,21E-03	4,58E-04	0.000211071	0.00119157	0.025974	0.0169889	0.177136
3	BXY_1621500.1	4,12E-04	2,34E-04	4,68E-04	1,05E-03	1,74E-04	1,85E-04	1,06E-02	2,06E-02	3,01E-04	6,69E-04	5,22E-03	5,18E-03	0.000323275	0.00519826	0.025974	0.0169889	0.0621892
3	BXY_0366400.1	1,82E-04	2,10E-04	4,56E-04	4,07E-04	1,22E-04	1,47E-04	1,58E-03	4,40E-03	2,86E-04	3,32E-04	1,53E-03	1,86E-03	0.000196194	0.00155159	0.025974	0.0169889	0.126447
3	BXY_0277200.1	1,43E-03	1,22E-04	4,98E-04	5,52E-04	4,15E-05	1,45E-04	3,95E-03	5,87E-03	1,44E-03	2,74E-03	8,23E-04	4,66E-04	0.000321547	0.00209009	0.025974	0.0169889	0.153843
3	BXY_0269600.1	2,20E-04	2,45E-04	2,77E-04	1,72E-03	2,86E-04	3,42E-04	2,31E-03	5,77E-03	3,94E-04	6,15E-04	1,07E-03	4,64E-04	0.000281395	0.00084283	0.025974	0.0169889	0.33387
3	BXY_1046000.1	4,87E-04	8,06E-04	3,85E-04	1,04E-03	1,04E-04	1,65E-04	6,25E-03	1,37E-02	3,67E-04	1,61E-03	3,22E-03	2,02E-03	0.000436439	0.00262221	0.025974	0.0169889	0.166439
3	BXY_0946800.1	1,51E-04	1,04E-04	1,58E-03	3,31E-03	2,12E-05	1,88E-04	2,18E-02	3,13E-02	2,64E-03	1,17E-02	1,87E-03	1,52E-03	0.000169639	0.00719034	0.025974	0.0169889	0.0235926
3	BXY_1188300.1	1,88E-03	1,53E-03	1,62E-03	9,20E-03	1,99E-03	1,61E-03	1,63E-02	3,32E-02	2,26E-03	4,03E-03	7,47E-03	8,83E-03	0.00174912	0.00815035	0.025974	0.0169889	0.214606
2	BXY_1429600.1	3,69E-05	1,07E-04	3,29E-04	1,68E-03	1,65E-04	1,40E-04	1,89E-03	3,79E-03	4,22E-04	8,10E-04	1,58E-03	1,34E-03	0.0001525	0.00146249	0.025974	0.0169889	0.104274
2	BXY_1710300.1	3,41E-05	2,70E-05	1,41E-04	1,96E-04	3,80E-05	8,30E-05	1,04E-03	8,81E-04	5,23E-05	1,89E-04	3,99E-04	3,71E-04	6.04697e-05	0.000385002	0.025974	0.0169889	0.157064
2	BXY_0422000.1	1,50E-04	1,62E-04	4,54E-04	4,89E-04	9,53E-05	7,67E-05	2,33E-03	4,05E-03	2,93E-04	7,06E-04	1,16E-03	3,70E-04	0.00015616	0.000931081	0.025974	0.0169889	0.167719
2	BXY_0717800.1	8,58E-05	1,17E-04	8,90E-05	6,03E-04	1,25E-04	5,53E-05	9,29E-04	1,14E-03	1,79E-04	2,33E-04	4,33E-04	3,95E-04	0.000102779	0.000414024	0.025974	0.0169889	0.248243
2	BXY_0381700.1	3,43E-04	1,96E-04	4,11E-04	1,96E-04	1,09E-04	7,97E-05	2,40E-03	2,98E-03	1,75E-04	7,96E-04	6,47E-04	6,20E-04	0.000195694	0.000721207	0.025974	0.0169889	0.271343
2	BXY_0836300.1	1,89E-04	3,97E-05	5,98E-04	1,14E-03	4,24E-05	1,22E-04	2,99E-03	3,96E-03	2,92E-04	7,56E-04	1,43E-03	1,11E-03	0.000155372	0.00126988	0.025974	0.0169889	0.122352
2	BXY_1431800.1	9,85E-05	1,36E-04	5,64E-04	6,76E-04	9,88E-05	2,10E-04	6,27E-03	1,69E-02	3,11E-04	3,42E-04	3,13E-03	5,02E-03	0.000173006	0.00407545	0.025974	0.0169889	0.0424507
2	BXY_0882600.1	1,46E-04	1,57E-04	7,72E-04	1,40E-03	8,76E-05	6,75E-05	3,73E-03	5,73E-03	3,97E-04	1,21E-03	1,20E-03	1,50E-03	0.000151675	0.00135574	0.025974	0.0169889	0.111876
2	BXY_0298700.1	6,15E-04	1,99E-03	3,72E-03	3,92E-03	6,31E-04	1,58E-03	1,17E-02	2,23E-02	3,57E-03	3,07E-03	5,16E-03	5,81E-03	0.00178779	0.00548624	0.025974	0.0169889	0.325868
1	BXY_1547500.1	8,30E-05	4,81E-05	6,45E-05	1,87E-03	8,17E-05	3,36E-05	4,94E-04	2,58E-03	2,56E-04	1,81E-04	1,81E-03	2,84E-03	7.3099e-05	0.00115063	0.025974	0.0169889	0.0635296
1	BXY_1660300.1	5,68E-03	2,61E-03	2,05E-03	8,84E-03	1,13E-03	1,45E-03	1,75E-02	3,54E-02	5,51E-03	5,76E-03	6,14E-03	8,94E-03	0.00232918	0.00753952	0.025974	0.0169889	0.30893
1	BXY_0471800.1	3,42E-05	4,10E-05	8,21E-05	8,81E-04	4,58E-05	1,03E-04	2,54E-03	4,30E-03	1,26E-04	2,53E-04	2,87E-04	4,30E-04	6.39385e-05	0.000358479	0.025974	0.0169889	0.178361
1	BXY_0273900.1	3,65E-05	3,40E-05	1,47E-04	1,05E-04	3,18E-05	3,15E-05	8,75E-04	1,36E-03	4,80E-05	1,41E-04	2,43E-04	1,38E-04	3.52516e-05	0.00019187	0.025974	0.0169889	0.183726
1	BXY_0677300.1	4,45E-05	4,38E-05	3,68E-04	3,91E-04	1,99E-04	7,82E-05	1,63E-03	3,65E-03	2,70E-04	2,88E-04	8,53E-04	1,08E-03	0.000138553	0.000965278	0.025974	0.0169889	0.143537
1	BXY_0749400.1	8,34E-05	4,10E-05	2,60E-04	2,94E-04	1,06E-04	3,98E-05	9,21E-04	1,66E-03	1,53E-04	1,57E-04	4,11E-04	6,61E-04	9.44682e-05	0.0005358	0.025974	0.0169889	0.176312
1	BXY_1142900.1	3,01E-04	2,30E-04	2,92E-04	7,16E-04	8,22E-04	1,26E-04	1,80E-03	2,37E-03	3,85E-04	5,90E-04	1,09E-03	1,05E-03	0.000296379	0.00107242	0.025974	0.0169889	0.276365
1	BXY_1639600.1	5,96E-04	1,11E-03	2,22E-03	1,27E-02	2,02E-03	1,27E-03	7,27E-04	9,50E-04	7,59E-05	1,22E-03	4,76E-04	3,59E-04	0.00164383	0.000601422	0.025974	0.0169889	2.73324
1	BXY_1267200.1	6,04E-04	2,31E-04	1,91E-04	7,60E-04	8,00E-05	8,11E-05	1,87E-03	2,88E-03	6,64E-04	3,01E-03	6,30E-04	3,36E-04	0.000211264	0.00126594	0.025974	0.0169889	0.166884
1	BXY_0992900.1	1,06E-04	9,13E-05	1,36E-04	2,94E-04	5,81E-05	1,77E-04	3,73E-04	1,32E-03	1,11E-04	5,88E-04	2,81E-04	5,16E-04	0.000120779	0.000444701	0.025974	0.0169889	0.271596
1	BXY_0777800.1	3,52E-05	7,94E-06	1,41E-05	0,00E-00	0,00E-00	3,21E-05	8,78E-04	2,06E-03	0,00E-00	0,00E-00	4,11E-04	5,06E-04	1.10151e-05	0.000458597	0.0285714	0.0186219	0.0240192
4	BXY_1414700.1	7,07E-05	6,31E-05	1,69E-04	1,96E-04	0,00E-00	4,63E-05	2,31E-03	3,99E-03	6,40E-05	2,85E-04	6,12E-04	3,10E-04	6.69147e-05	0.000460823	0.030303	0.0193419	0.145207
2	BXY_1590300.1	4,60E-05	8,07E-05	3,91E-04	0,00E-00	1,06E-05	1,84E-05	1,76E-03	1,18E-03	2,78E-04	7,43E-04	3,77E-04	1,24E-04	3.22199e-05	0.000560024	0.030303	0.0193419	0.0575331
1	BXY_0331900.1	1,73E-05	3,97E-05	1,36E-04	0,00E-00	2,18E-05	2,76E-05	2,44E-04	6,42E-05	1,10E-04	1,17E-04	2,59E-04	2,50E-04	2.47303e-05	0.000180382	0.030303	0.0193419	0.1371
1	BXY_0985200.1	4,58E-05	1,59E-05	5,91E-04	1,96E-04	2,12E-05	0,00E-00	3,40E-03	5,15E-03	2,43E-04	1,69E-03	5,20E-04	4,88E-04	3.34835e-05	0.00110559	0.030303	0.0193419	0.0302855
1	BXY_0466300.1	1,26E-05	8,05E-05	0,00E-00	1,96E-04	4,24E-05	5,68E-05	3,79E-04	7,86E-04	9,05E-05	2,69E-04	1,04E-04	1,62E-04	4.95926e-05	0.000215191	0.030303	0.0193419	0.230459
1	BXY_0654600.1	8,07E-05	1,33E-05	4,23E-05	0,00E-00	2,12E-05	9,22E-06	2,01E-04	4,60E-04	5,39E-05	2,50E-04	9,53E-05	2,86E-05	1.72698e-05	0.000147968	0.030303	0.0193419	0.116713
2	BXY_0361400.1	4,00E-06	4,23E-05	2,82E-05	0,00E-00	0,00E-00	1,07E-05	3,88E-04	1,97E-03	4,09E-05	5,82E-05	1,95E-04	0,00E-00	7.34875e-06	0.000126396	0.031746	0.0200555	0.0581405
1	BXY_1751200.1	8,00E-06	0,00E-00	2,82E-05	1,96E-04	0,00E-00	1,22E-05	3,00E-03	5,29E-03	0,00E-00	5,71E-05	8,88E-04	1,52E-03	1.00779e-05	0.00120253	0.031746	0.0200555	0.00838061
1	BXY_1052900.1	4,00E-06	1,59E-05	4,23E-05	0,00E-00	0,00E-00	9,22E-06	3,76E-04	5,63E-04	6,53E-05	3,17E-04	1,71E-05	0,00E-00	6.60839e-06	0.000191106	0.031746	0.0200555	0.0345797
1	BXY_1551900.1	0,00E-00	1,59E-05	1,41E-05	0,00E-00	0,00E-00	9,22E-06	1,53E-03	1,78E-03	4,91E-05	9,95E-05	2,78E-05	0,00E-00	4.60908e-06	7.42998e-05	0.0357143	0.021504	0.0620335
2	BXY_1137300.1	2,93E-05	6,07E-05	2,82E-05	0,00E-00	4,24E-05	0,00E-00	4,42E-04	6,77E-04	3,18E-05	1,16E-04	4,20E-04	4,26E-04	2.87262e-05	0.000423266	0.0380952	0.021504	0.067868
2	BXY_1045200.1	1,16E-04	8,26E-05	1,36E-04	0,00E-00	0,00E-00	5,67E-05	9,86E-04	6,06E-03	1,08E-04	2,40E-04	6,01E-04	4,14E-04	6.96598e-05	0.000507486	0.0380952	0.021504	0.137265
1	BXY_1605100.1	0,00E-00	1,51E-05	4,22E-05	0,00E-00	2,12E-05	1,84E-05	1,34E-03	2,51E-03	2,04E-05	6,51E-05	4,83E-04	5,46E-04	1.67513e-05	0.00051445	0.0380952	0.021504	0.0325616
1	BXY_0846800.1	3,66E-05	2,38E-05	7,50E-05	0,00E-00	0,00E-00	2,77E-05	1,53E-03	2,19E-03	3,91E-05	5,72E-05	2,59E-04	4,09E-04	2.57436e-05	0.000334073	0.0380952	0.021504	0.0770597
1	BXY_0452600.1	2,46E-05	1,59E-05	3,53E-04	3,91E-04	0,00E-00	0,00E-00	1,27E-03	2,24E-03	3,75E-05	5,15E-04	5,95E-04	7,49E-04	2.02594e-05	0.000671879	0.0380952	0.021504	0.0301534
1	BXY_0778800.1	8,00E-06	1,59E-05	4,23E-05	0,00E-00	0,00E-00	3,69E-05	3,48E-04	5,63E-04	4,89E-05	1,97E-05	5,67E-05	9,06E-05	1.19426e-05	7.36753e-05	0.0380952	0.021504	0.162097
1	BXY_1711500.1	4,56E-05	2,19E-05	1,25E-04	0,00E-00	7,42E-05	0,00E-00	1,17E-03	5,28E-04	1,32E-04	5,91E-05	2,73E-04	4,76E-04	3.37247e-05	0.000374806	0.0380952	0.021504	0.0899789
1	BXY_0490000.1	1,73E-05	4,77E-05	2,82E-05	0,00E-00	0,00E-00	1,31E-04	4,01E-04	1,00E-03	8,72E-05	1,92E-04	1,23E-04	2,26E-04	2.27257e-05	0.000209247	0.0380952	0.021504	0.108607
1	BXY_1549300.1	1,33E-05	3,97E-05	3,97E-05	0,00E-00	0,00E-00	1,84E-05	6,76E-04	6,74E-04	2,95E-05	1,89E-04	7,43E-05	1,24E-04	1.58584e-05	0.000156567	0.0380952	0.021504	0.101288
1	BXY_0633100.1	9,93E-06	1,59E-05	7,04E-05	0,00E-00	0,00E-00	6,27E-05	8,57E-04	1,13E-03	2,12E-05	7,10E-05	2,34E-04	2,35E-04	1.29073e-05	0.00023438	0.0380952	0.021504	0.05507
11	BXY_0906900.1	4,96E-03	5,06E-03	3,89E-03	1,16E-02	2,02E-03	2,34E-03	3,16E-02	3,35E-02	2,41E-03	6,91E-03	1,40E-02	1,31E-02	0.0044258	0.0135159	0.0411255	0.021504	0.327452
10	BXY_0891700.1	9,04E-04	1,86E-03	4,62E-03	2,28E-02	8,16E-04	1,25E-03	2,47E-02	3,97E-02	3,48E-03	6,85E-03	9,95E-03	1,27E-02	0.00155692	0.011338	0.0411255	0.021504	0.137318
10	BXY_0385900.1	1,29E-03	6,79E-04	2,83E-03	7,04E-03	1,54E-03	8,00E-04	2,29E-02	3,48E-02	1,24E-03	4,42E-03	1,01E-02	9,58E-03	0.00141725	0.00983878	0.0411255	0.021504	0.144047
9	BXY_1723000.1	5,80E-04	8,49E-04	1,18E-03	4,65E-03	7,04E-04	1,07E-03	1,48E-02	4,86E-02	8,26E-04	2,51E-03	1,88E-02	1,42E-02	0.000961979	0.0144868	0.0411255	0.021504	0.0664038
8	BXY_1014200.1	6,79E-03	3,82E-03	1,52E-02	4,41E-02	4,46E-03	7,80E-03	4,95E-02	7,40E-02	1,09E-02	1,68E-02	1,71E-02	1,62E-02	0.00729082	0.0169918	0.0411255	0.021504	0.42908
7	BXY_1728600.1	8,42E-04	7,36E-04	5,70E-04	1,62E-03	2,19E-04	6,67E-04	2,06E-02	4,06E-02	4,40E-04	2,46E-03	6,60E-03	6,96E-03	0.000701707	0.00677856	0.0411255	0.021504	0.103518
7	BXY_1544300.1	1,05E-03	6,52E-04	1,11E-03	6,01E-03	7,44E-04	7,74E-04	1,67E-02	2,58E-02	1,03E-03	1,71E-03	5,68E-03	6,89E-03	0.000912496	0.00628631	0.0411255	0.021504	0.145156
6	BXY_0644000.1	1,46E-03	1,09E-03	1,23E-03	3,51E-03	4,26E-04	5,66E-04	1,64E-02	2,51E-02	7,55E-04	1,81E-03	9,37E-03	7,43E-03	0.00116096	0.0084031	0.0411255	0.021504	0.138158
6	BXY_1041300.1	1,02E-03	7,48E-04	2,04E-03	1,58E-03	3,59E-04	4,69E-04	9,18E-03	2,08E-02	5,54E-04	1,61E-03	6,77E-03	4,04E-03	0.000885309	0.0054043	0.0411255	0.021504	0.163816
6	BXY_0203300.1	3,90E-03	4,18E-03	6,56E-03	1,46E-02	9,82E-04	4,96E-04	2,62E-02	5,76E-02	2,59E-03	1,17E-02	1,57E-02	2,51E-02	0.00404257	0.0203721	0.0411255	0.021504	0.198436
6	BXY_0812200.1	3,62E-03	3,66E-03	4,83E-03	1,05E-02	1,10E-03	1,80E-03	2,69E-02	4,43E-02	2,03E-03	7,09E-03	1,20E-02	1,24E-02	0.00363923	0.012204	0.0411255	0.021504	0.2982
5	BXY_1754600.1	3,62E-04	4,88E-04	8,63E-04	1,82E-03	1,05E-04	2,44E-04	8,05E-03	1,54E-02	2,69E-04	9,84E-04	4,03E-03	3,34E-03	0.000424999	0.00368634	0.0411255	0.021504	0.11529
5	BXY_0228700.1	2,60E-04	4,25E-04	1,75E-03	5,06E-03	1,96E-04	4,19E-04	6,02E-03	1,16E-02	6,35E-04	1,48E-03	4,85E-03	5,15E-03	0.000422281	0.00500142	0.0411255	0.021504	0.0844322
5	BXY_0998300.1	1,07E-03	5,32E-04	1,21E-03	2,03E-03	1,67E-04	2,21E-04	4,52E-03	1,16E-02	6,27E-04	3,02E-03	1,95E-03	1,99E-03	0.000802265	0.00250391	0.0411255	0.021504	0.320404
4	BXY_0945200.1	1,50E-04	3,00E-04	6,31E-04	1,52E-03	7,09E-04	1,90E-04	7,17E-03	1,31E-02	4,67E-04	8,82E-04	2,52E-03	1,50E-03	0.000465452	0.00201303	0.0411255	0.021504	0.23122
4	BXY_0197100.1	9,67E-04	1,17E-03	4,08E-03	4,86E-03	1,25E-03	1,41E-03	7,31E-03	1,04E-02	5,40E-03	4,47E-03	1,80E-03	2,67E-03	0.00133138	0.00493418	0.0411255	0.021504	0.269829
4	BXY_1570600.1	2,69E-04	1,31E-04	7,38E-04	3,89E-03	1,06E-04	2,72E-04	5,52E-03	1,71E-02	6,73E-04	1,94E-03	2,42E-03	2,25E-03	0.000270158	0.00233563	0.0411255	0.021504	0.115668
4	BXY_0294800.1	2,48E-03	2,29E-03	1,47E-02	1,25E-02	3,88E-03	6,78E-03	2,98E-02	5,61E-02	5,08E-03	2,07E-02	7,03E-03	1,71E-02	0.00532804	0.0189311	0.0411255	0.021504	0.281444
3	BXY_1161100.1	2,20E-04	3,69E-04	3,28E-04	4,07E-04	2,97E-04	8,22E-05	1,64E-03	7,09E-03	1,65E-04	6,98E-04	1,88E-03	1,98E-03	0.000312742	0.00175808	0.0411255	0.021504	0.177888
3	BXY_0768100.1	1,16E-03	2,59E-04	3,09E-03	1,71E-03	9,76E-04	6,10E-04	1,34E-02	2,05E-02	9,09E-04	2,19E-03	6,35E-03	5,68E-03	0.00106737	0.00601625	0.0411255	0.021504	0.177414
3	BXY_0641100.1	1,89E-04	1,01E-03	5,91E-04	5,61E-04	8,77E-05	4,42E-04	3,54E-03	7,15E-03	3,67E-04	7,84E-04	2,08E-03	1,53E-03	0.000501253	0.00180771	0.0411255	0.021504	0.277286
3	BXY_0373300.1	2,93E-05	6,38E-05	5,63E-05	1,96E-04	5,89E-05	1,19E-04	4,25E-03	6,64E-03	5,07E-05	8,15E-04	2,18E-03	2,95E-03	6.13398e-05	0.00256031	0.0411255	0.021504	0.023958
3	BXY_0645100.1	1,35E-04	1,63E-04	1,45E-04	2,73E-04	2,73E-05	8,35E-05	1,96E-03	2,45E-03	1,33E-04	4,64E-04	2,45E-04	4,43E-04	0.000139611	0.000453685	0.0411255	0.021504	0.307726
3	BXY_0887900.1	9,01E-04	1,12E-03	2,61E-04	1,39E-03	2,82E-04	4,87E-04	5,19E-03	2,58E-03	5,44E-04	1,83E-03	1,48E-03	1,08E-03	0.000694104	0.00165335	0.0411255	0.021504	0.419816
2	BXY_1387300.1	8,22E-05	1,67E-04	3,24E-04	8,60E-04	1,64E-04	1,40E-04	1,84E-03	3,72E-03	5,55E-04	5,78E-04	4,10E-04	2,64E-04	0.000165191	0.000566462	0.0411255	0.021504	0.291618
2	BXY_0412700.1	1,53E-04	1,08E-04	3,51E-04	1,17E-03	1,62E-04	1,79E-04	2,41E-03	7,79E-03	1,71E-04	3,42E-04	1,34E-03	1,97E-03	0.000170602	0.00165415	0.0411255	0.021504	0.103136
2	BXY_0363700.1	1,40E-04	8,87E-05	3,54E-04	2,94E-04	4,70E-05	2,92E-04	1,81E-03	4,49E-03	8,99E-05	3,10E-04	1,96E-03	1,97E-03	0.000216043	0.00188456	0.0411255	0.021504	0.114638
2	BXY_0907100.1	3,28E-05	1,27E-04	4,95E-04	4,89E-04	4,24E-05	6,90E-05	2,15E-03	4,05E-03	9,19E-05	1,34E-04	1,04E-03	1,07E-03	9.81076e-05	0.00105181	0.0411255	0.021504	0.0932746
2	BXY_0563100.1	1,31E-04	3,72E-05	7,61E-05	1,03E-03	2,77E-05	1,02E-04	5,39E-04	1,27E-03	3,11E-04	2,44E-04	5,14E-04	7,86E-04	8.88555e-05	0.000526372	0.0411255	0.021504	0.168807
2	BXY_1619800.1	1,17E-04	4,01E-04	1,12E-04	1,96E-04	8,29E-05	6,01E-04	4,04E-03	4,88E-03	1,43E-04	2,81E-04	1,02E-03	8,20E-04	0.000156544	0.000918519	0.0411255	0.021504	0.170431
2	BXY_0299600.1	1,40E-03	6,80E-04	1,51E-03	1,98E-03	4,98E-04	5,50E-04	9,49E-03	1,50E-02	1,01E-03	1,45E-03	4,22E-03	5,20E-03	0.0010392	0.00470976	0.0411255	0.021504	0.220648
2	BXY_0325100.1	6,64E-04	9,94E-05	1,05E-03	1,71E-03	4,50E-04	7,29E-04	7,59E-03	1,47E-02	5,39E-04	1,70E-03	4,36E-03	6,43E-03	0.000696588	0.00539376	0.0411255	0.021504	0.129147
2	BXY_0662400.1	5,98E-04	4,42E-04	4,00E-03	1,02E-02	3,32E-04	1,64E-03	2,21E-02	3,80E-02	2,63E-03	7,03E-03	6,15E-03	6,55E-03	0.00111664	0.00679089	0.0411255	0.021504	0.164432
2	BXY_1652400.1	2,49E-04	1,68E-04	1,07E-04	2,64E-03	3,71E-04	3,57E-04	2,49E-03	4,64E-03	4,24E-04	1,07E-03	4,86E-04	1,24E-03	0.000303057	0.00115326	0.0411255	0.021504	0.262784
2	BXY_1093500.1	4,78E-04	3,32E-04	6,38E-04	6,78E-03	9,16E-04	3,56E-04	3,92E-03	7,49E-03	1,25E-03	1,82E-03	1,17E-03	1,75E-03	0.000557944	0.00178046	0.0411255	0.021504	0.31337
2	BXY_0360400.1	6,01E-05	2,28E-04	3,74E-04	6,19E-04	8,42E-05	1,42E-04	2,25E-03	4,15E-03	1,74E-04	3,23E-04	6,42E-04	9,37E-04	0.000184907	0.000789622	0.0411255	0.021504	0.234172
2	BXY_0148400.1	3,59E-04	3,83E-04	1,31E-03	2,19E-03	1,79E-04	1,42E-04	5,08E-03	6,81E-03	2,16E-03	2,52E-03	6,13E-04	4,62E-04	0.000370808	0.00234053	0.0411255	0.021504	0.158429
1	BXY_0221900.1	3,80E-05	2,51E-05	9,58E-05	5,31E-04	3,18E-05	3,69E-05	5,64E-04	8,71E-04	5,38E-05	1,98E-04	2,41E-04	2,02E-04	3.74145e-05	0.000221934	0.0411255	0.021504	0.168584
1	BXY_1727700.1	1,49E-05	8,33E-05	5,63E-05	1,96E-04	6,53E-05	2,77E-05	3,78E-04	7,70E-04	3,89E-05	1,68E-04	2,46E-04	2,27E-04	6.0814e-05	0.000236512	0.0411255	0.021504	0.257129
1	BXY_1560900.1	3,46E-04	8,49E-05	1,64E-04	8,90E-04	9,65E-05	3,98E-05	2,73E-03	3,05E-03	4,71E-04	1,23E-03	7,37E-04	1,26E-04	0.000130315	0.00098573	0.0411255	0.021504	0.132201
1	BXY_1555900.1	3,99E-05	5,23E-05	4,23E-05	1,96E-04	3,18E-05	2,91E-05	3,01E-04	1,05E-03	4,40E-05	1,20E-04	1,79E-04	7,16E-05	4.10804e-05	0.000149678	0.0411255	0.021504	0.274457
1	BXY_1570700.1	4,05E-05	3,97E-05	1,48E-04	4,23E-04	2,12E-05	1,84E-05	1,16E-03	2,70E-03	1,01E-04	3,02E-04	3,85E-04	3,33E-04	4.01065e-05	0.000358754	0.0411255	0.021504	0.111794
1	BXY_0222100.1	1,17E-04	2,09E-04	3,28E-04	1,03E-03	6,36E-05	2,63E-05	1,54E-03	3,74E-03	7,34E-04	7,81E-04	2,26E-04	3,88E-04	0.000162753	0.000757528	0.0411255	0.021504	0.214848
1	BXY_0332500.1	8,00E-06	4,35E-05	2,82E-05	3,91E-04	2,12E-05	9,18E-05	6,72E-04	6,22E-04	4,83E-05	2,98E-05	4,37E-04	5,12E-04	3.58595e-05	0.000474214	0.0411255	0.021504	0.0756189
1	BXY_1306200.1	4,95E-04	6,23E-04	1,16E-03	3,67E-03	3,69E-04	5,11E-04	4,57E-04	8,13E-04	9,39E-05	3,63E-04	1,18E-04	8,60E-05	0.000566895	0.000240196	0.0411255	0.021504	2.36014
1	BXY_0497900.1	7,45E-04	5,05E-04	8,78E-04	3,91E-04	1,11E-04	9,18E-05	3,93E-03	5,21E-03	3,24E-04	8,04E-04	1,25E-03	1,78E-03	0.000448191	0.0015111	0.0411255	0.021504	0.2966
1	BXY_0789200.1	4,55E-04	9,32E-05	4,23E-05	2,21E-03	5,30E-05	2,77E-05	6,44E-03	1,11E-02	2,66E-04	4,14E-04	1,82E-03	2,70E-03	7.30964e-05	0.0022606	0.0411255	0.021504	0.0323349
1	BXY_1303000.1	1,73E-04	2,69E-04	4,93E-04	2,94E-04	1,87E-04	1,06E-04	1,64E-03	3,40E-03	7,10E-04	1,07E-03	4,75E-04	1,78E-04	0.000227816	0.000892313	0.0411255	0.021504	0.25531
1	BXY_1546700.1	2,29E-04	6,89E-04	5,04E-04	1,23E-03	5,07E-04	7,67E-04	2,69E-04	6,94E-04	1,50E-04	1,63E-04	2,22E-04	2,07E-04	0.000598066	0.000214582	0.0411255	0.021504	2.78712
1	BXY_1747100.1	4,47E-04	7,17E-04	2,14E-03	8,12E-03	1,49E-03	1,03E-03	2,89E-04	4,98E-04	7,28E-04	8,10E-04	1,67E-04	9,52E-05	0.00125576	0.000393584	0.0411255	0.021504	3.19058
1	BXY_0100800.1	1,26E-05	3,97E-05	2,82E-05	0,00E-00	0,00E-00	0,00E-00	5,39E-04	1,40E-03	3,26E-05	1,03E-04	2,29E-04	1,45E-04	6.31973e-06	0.00018703	0.047619	0.0246902	0.0337899
1	BXY_0167600.1	1,33E-05	0,00E-00	0,00E-00	0,00E-00	3,18E-05	2,77E-05	4,59E-05	5,82E-05	2,86E-05	4,53E-05	1,16E-04	9,94E-05	6.64108e-06	5.20557e-05	0.047619	0.0246902	0.127576
1	BXY_0154700.1	4,00E-06	0,00E-00	0,00E-00	0,00E-00	3,18E-05	9,22E-06	2,81E-05	1,08E-03	4,62E-05	9,08E-05	1,54E-04	2,47E-04	1.99956e-06	0.000122172	0.047619	0.0246902	0.0163667
2	BXY_1760900.1	2,59E-04	1,15E-03	2,78E-04	2,94E-03	5,06E-04	4,88E-04	3,36E-04	4,03E-04	4,91E-05	1,34E-04	7,26E-05	0,00E-00	0.000497051	0.000103534	0.0519481	0.0264167	4.80085
2	BXY_0135700.1	1,66E-05	2,38E-05	4,07E-05	0,00E-00	1,06E-05	2,85E-05	3,47E-04	8,07E-04	1,47E-05	6,68E-05	2,98E-04	5,91E-04	2.02362e-05	0.000322456	0.0519481	0.0264167	0.0627567
1	BXY_0857900.1	2,72E-04	9,77E-05	2,04E-04	0,00E-00	5,30E-05	1,39E-04	1,13E-03	2,39E-03	2,86E-04	5,47E-04	4,75E-04	6,42E-05	0.000118349	0.000510904	0.0519481	0.0264167	0.231646
1	BXY_0337300.1	7,33E-05	5,02E-05	6,09E-05	0,00E-00	8,73E-05	1,11E-04	5,61E-05	7,52E-04	1,96E-04	2,07E-04	2,37E-04	1,98E-04	6.70943e-05	0.000202477	0.0519481	0.0264167	0.331367
1	BXY_0583800.1	7,36E-04	2,32E-03	2,03E-03	5,62E-03	1,75E-03	1,34E-03	7,40E-04	1,78E-03	3,34E-04	5,44E-04	1,24E-04	0,00E-00	0.00189268	0.00043923	0.0519481	0.0264167	4.30909
1	BXY_1372400.1	1,20E-05	5,95E-05	5,63E-05	0,00E-00	3,36E-05	6,60E-05	4,39E-04	1,05E-03	2,53E-05	9,96E-05	1,98E-04	1,42E-04	4.4995e-05	0.000170018	0.0519481	0.0264167	0.264649
1	BXY_0186800.1	8,94E-05	2,61E-05	2,82E-05	0,00E-00	4,47E-05	9,22E-06	1,13E-04	2,20E-03	1,63E-05	1,83E-04	3,08E-04	9,52E-05	2.71114e-05	0.000148038	0.0519481	0.0264167	0.183138
1	BXY_0659600.1	2,19E-05	3,31E-05	5,63E-05	0,00E-00	4,07E-05	1,84E-05	2,08E-04	5,84E-04	0,00E-00	9,76E-05	8,39E-05	2,87E-05	2.74904e-05	9.07416e-05	0.0555556	0.0281738	0.302953
1	BXY_0804400.1	4,66E-05	2,64E-05	5,86E-05	0,00E-00	0,00E-00	4,13E-05	0,00E-00	3,37E-04	5,44E-05	0,00E-00	3,04E-04	5,68E-04	3.38534e-05	0.000179201	0.0571429	0.0287426	0.188913
1	BXY_0695700.1	2,22E-04	9,64E-05	9,13E-05	0,00E-00	0,00E-00	2,77E-05	8,69E-04	2,56E-03	0,00E-00	0,00E-00	2,02E-04	2,88E-04	5.94821e-05	0.000244879	0.0571429	0.0287426	0.242904
1	BXY_1737800.1	1,14E-05	0,00E-00	1,63E-05	0,00E-00	1,06E-05	0,00E-00	8,29E-04	1,70E-03	0,00E-00	3,48E-04	2,17E-04	0,00E-00	5.29956e-06	0.000282657	0.0571429	0.0287426	0.0187491
1	BXY_0719900.1	7,50E-05	1,44E-04	4,25E-05	0,00E-00	3,18E-05	0,00E-00	7,17E-04	1,38E-03	0,00E-00	1,20E-04	2,24E-04	9,06E-05	3.71681e-05	0.000171915	0.0634921	0.0293878	0.2162
10	BXY_1076200.1	8,47E-03	4,98E-03	4,78E-03	9,30E-03	1,88E-03	2,41E-03	2,60E-02	3,70E-02	3,32E-03	7,65E-03	1,06E-02	9,75E-03	0.00488092	0.0101684	0.0649351	0.0293878	0.480007
8	BXY_0702000.1	7,89E-04	5,64E-04	6,94E-04	3,10E-03	6,21E-04	5,06E-04	1,18E-02	3,28E-02	5,12E-04	1,30E-03	5,60E-03	5,71E-03	0.000657382	0.00565662	0.0649351	0.0293878	0.116215
8	BXY_0013600.1	1,38E-03	6,41E-03	4,95E-03	5,96E-03	5,91E-04	7,80E-04	1,07E-01	3,06E-01	3,51E-03	3,60E-03	4,82E-02	3,09E-02	0.00316728	0.0395464	0.0649351	0.0293878	0.0800903
8	BXY_0478100.1	3,23E-03	3,68E-03	2,54E-03	4,18E-03	1,98E-03	1,79E-03	1,30E-02	1,99E-02	1,75E-03	6,18E-03	5,57E-03	6,60E-03	0.00288538	0.00639282	0.0649351	0.0293878	0.451346
7	BXY_0381200.1	4,94E-04	7,83E-04	1,62E-03	1,23E-02	4,43E-04	1,82E-03	2,16E-02	4,55E-02	1,43E-03	5,43E-03	1,17E-02	1,21E-02	0.001203	0.0118761	0.0649351	0.0293878	0.101296
6	BXY_0022600.1	1,24E-03	1,55E-03	1,89E-03	3,09E-03	8,36E-04	1,14E-03	1,89E-02	2,57E-02	9,57E-04	2,36E-03	7,40E-03	8,90E-03	0.00139512	0.00814811	0.0649351	0.0293878	0.171221
6	BXY_0326200.1	3,14E-04	3,84E-04	1,95E-03	6,99E-03	1,16E-04	4,12E-04	7,62E-03	1,20E-02	7,03E-04	1,71E-03	4,12E-03	2,90E-03	0.000397877	0.00351123	0.0649351	0.0293878	0.113316
5	BXY_1521100.1	1,02E-03	1,66E-03	1,29E-03	6,18E-04	3,76E-04	2,09E-04	5,16E-03	9,42E-03	5,14E-04	1,59E-03	1,90E-03	1,48E-03	0.00081969	0.00174489	0.0649351	0.0293878	0.469767
5	BXY_0649500.1	1,60E-04	2,05E-04	1,98E-03	8,87E-03	5,54E-04	7,61E-04	7,79E-03	2,03E-02	1,38E-03	4,28E-03	6,22E-03	6,05E-03	0.000657307	0.00613121	0.0649351	0.0293878	0.107207
4	BXY_0424600.1	1,97E-04	1,33E-04	2,79E-04	1,14E-03	4,68E-04	3,08E-04	3,02E-03	6,98E-03	1,04E-03	1,88E-03	2,28E-03	1,68E-04	0.000293552	0.00207972	0.0649351	0.0293878	0.14115
4	BXY_1372900.1	3,86E-04	8,07E-04	5,83E-04	9,79E-04	8,25E-04	4,08E-04	1,46E-03	9,47E-03	2,43E-04	1,66E-03	4,87E-03	2,73E-03	0.000694836	0.00219579	0.0649351	0.0293878	0.31644
4	BXY_0257800.1	4,01E-04	5,14E-04	1,55E-03	3,79E-03	4,52E-04	2,55E-04	5,53E-03	1,10E-02	1,18E-03	2,34E-03	1,15E-03	2,34E-03	0.00048321	0.00233559	0.0649351	0.0293878	0.20689
4	BXY_0605200.1	4,28E-04	3,18E-04	1,51E-03	1,52E-02	4,64E-04	3,44E-04	8,80E-03	1,60E-02	1,50E-03	2,67E-03	3,64E-03	5,28E-03	0.000446001	0.00445604	0.0649351	0.0293878	0.100089
3	BXY_0818300.1	5,74E-05	1,64E-04	1,66E-04	9,50E-04	1,81E-04	5,05E-04	2,09E-03	3,75E-03	1,92E-04	4,20E-04	6,95E-04	9,00E-04	0.00017387	0.000797284	0.0649351	0.0293878	0.218077
3	BXY_0332600.1	3,77E-04	3,23E-04	2,81E-04	2,60E-03	9,33E-05	2,37E-04	2,33E-03	4,11E-03	3,36E-04	6,14E-04	9,94E-04	7,23E-04	0.000301749	0.000858596	0.0649351	0.0293878	0.351445
3	BXY_1437800.1	4,61E-05	2,86E-04	1,72E-04	1,61E-03	6,59E-05	1,95E-04	1,99E-03	3,75E-03	2,09E-04	2,54E-04	9,88E-04	5,48E-04	0.000183329	0.000767984	0.0649351	0.0293878	0.238714
3	BXY_0872800.1	6,08E-03	1,81E-03	3,36E-03	6,29E-03	4,95E-04	4,26E-04	2,79E-02	4,46E-02	1,19E-03	4,37E-03	6,36E-03	8,36E-03	0.002582	0.00735838	0.0649351	0.0293878	0.350892
3	BXY_0378200.1	8,38E-05	2,49E-04	2,58E-04	4,76E-04	9,88E-05	1,33E-04	4,75E-03	7,88E-03	7,60E-05	9,83E-04	1,67E-03	1,44E-03	0.000190529	0.00155736	0.0649351	0.0293878	0.12234
3	BXY_0440000.1	1,40E-04	3,64E-04	6,73E-04	3,15E-03	1,73E-04	8,72E-05	4,47E-03	9,77E-03	3,68E-04	6,02E-04	2,06E-03	2,73E-03	0.000268476	0.00239557	0.0649351	0.0293878	0.112072
3	BXY_0605300.1	1,62E-04	2,15E-04	1,02E-03	1,01E-03	1,38E-04	7,52E-05	3,05E-03	4,05E-03	5,19E-04	1,70E-03	9,82E-04	5,12E-04	0.000188369	0.00134052	0.0649351	0.0293878	0.140519
2	BXY_1767700.1	1,08E-04	8,20E-05	2,81E-04	3,91E-04	2,12E-05	7,29E-05	1,93E-03	3,13E-03	8,08E-05	3,16E-04	3,27E-04	5,98E-04	9.50294e-05	0.000462071	0.0649351	0.0293878	0.20566
2	BXY_1170800.1	6,11E-05	1,22E-04	1,76E-04	1,96E-04	4,70E-05	4,61E-05	2,11E-03	4,33E-03	8,19E-05	7,36E-05	8,66E-04	1,02E-03	9.13818e-05	0.000943201	0.0649351	0.0293878	0.0968847
2	BXY_1760700.1	3,35E-04	1,38E-04	4,66E-04	1,88E-04	6,44E-05	7,82E-05	2,50E-03	2,84E-03	8,79E-05	3,01E-04	9,86E-04	1,03E-03	0.000162977	0.00101014	0.0649351	0.0293878	0.161341
2	BXY_0580100.1	2,80E-03	1,62E-03	2,55E-03	6,05E-03	9,78E-04	1,08E-03	1,28E-02	2,00E-02	1,82E-03	5,87E-03	3,60E-03	3,19E-03	0.00208505	0.00473713	0.0649351	0.0293878	0.440151
2	BXY_1541900.1	6,72E-05	6,61E-05	5,28E-05	2,94E-04	9,97E-05	3,87E-05	1,66E-03	3,37E-03	8,24E-05	6,25E-05	1,40E-03	1,16E-03	6.66514e-05	0.00128039	0.0649351	0.0293878	0.0520557
2	BXY_0812300.1	4,55E-05	3,97E-05	3,46E-04	4,89E-04	3,02E-05	1,18E-04	1,22E-03	1,49E-03	1,01E-04	1,03E-04	7,92E-04	6,75E-04	8.17798e-05	0.000733597	0.0649351	0.0293878	0.111478
2	BXY_0155600.1	9,76E-05	2,41E-04	3,64E-04	1,96E-04	2,77E-04	2,12E-04	5,37E-03	7,75E-03	7,32E-05	9,42E-04	6,26E-04	7,88E-04	0.000226869	0.00086503	0.0649351	0.0293878	0.262268
2	BXY_0842200.1	1,50E-04	3,45E-04	1,02E-03	1,06E-03	5,50E-05	1,27E-04	5,98E-03	9,17E-03	1,98E-04	2,12E-04	3,71E-03	7,15E-03	0.000247039	0.00484159	0.0649351	0.0293878	0.0510243
2	BXY_0007700.1	2,25E-03	1,62E-03	1,94E-03	9,79E-04	3,78E-04	3,45E-04	1,25E-02	1,64E-02	6,36E-04	1,64E-03	3,04E-03	2,98E-03	0.0012987	0.00300995	0.0649351	0.0293878	0.431469
2	BXY_0782300.1	2,80E-03	4,18E-03	5,70E-04	8,32E-04	4,38E-04	2,70E-04	1,13E-02	1,89E-02	5,23E-04	1,82E-03	4,95E-03	6,74E-03	0.000700835	0.0058421	0.0649351	0.0293878	0.119963
2	BXY_0230000.1	6,07E-05	4,96E-04	2,38E-04	2,64E-03	2,16E-04	6,62E-05	2,71E-03	7,51E-03	2,61E-04	5,87E-04	4,80E-04	8,37E-04	0.000227021	0.000711992	0.0649351	0.0293878	0.318854
2	BXY_1188200.1	3,77E-04	1,90E-04	6,60E-04	1,29E-02	2,30E-04	7,40E-04	4,65E-03	6,74E-03	2,37E-03	1,33E-03	1,87E-03	2,68E-03	0.000518598	0.00252557	0.0649351	0.0293878	0.205339
2	BXY_0486900.1	9,83E-05	1,22E-04	1,67E-04	1,59E-04	1,06E-05	1,99E-05	1,44E-03	1,95E-03	6,86E-05	3,18E-04	1,35E-04	2,55E-04	0.000110297	0.000286083	0.0649351	0.0293878	0.385542
1	BXY_0877000.1	1,66E-05	3,60E-05	1,35E-04	4,07E-04	1,12E-04	4,61E-05	8,12E-04	2,43E-03	1,36E-04	2,47E-05	8,36E-04	7,64E-04	7.91481e-05	0.000788175	0.0649351	0.0293878	0.100419
1	BXY_1133300.1	8,63E-05	4,35E-05	9,95E-05	2,26E-04	3,30E-05	7,82E-05	1,42E-03	1,77E-03	3,11E-05	5,89E-04	2,67E-04	4,16E-04	8.22589e-05	0.00050219	0.0649351	0.0293878	0.1638
1	BXY_0678800.1	3,63E-04	1,34E-04	6,93E-04	2,55E-03	3,52E-05	1,48E-04	4,63E-03	1,19E-02	1,99E-04	5,00E-04	2,23E-03	3,73E-03	0.000255561	0.00297593	0.0649351	0.0293878	0.0858757
1	BXY_1299100.1	5,81E-04	4,75E-04	4,23E-05	4,23E-04	7,93E-05	7,58E-05	2,88E-03	4,48E-03	2,00E-04	6,55E-04	5,94E-04	4,07E-04	0.000251003	0.000624386	0.0649351	0.0293878	0.402
1	BXY_1543100.1	2,28E-04	6,07E-05	2,15E-04	7,83E-04	5,47E-05	9,50E-05	2,07E-03	3,21E-03	8,82E-05	8,31E-04	3,34E-04	7,07E-04	0.000155172	0.00076901	0.0649351	0.0293878	0.201782
1	BXY_0007400.1	2,04E-04	1,34E-04	3,91E-04	7,48E-04	4,24E-05	6,45E-05	1,54E-03	3,86E-03	1,96E-04	1,26E-03	4,05E-04	2,24E-04	0.000169372	0.000830374	0.0649351	0.0293878	0.203971
1	BXY_0542900.1	3,88E-04	7,44E-04	6,23E-04	1,36E-03	3,66E-04	4,51E-04	4,66E-04	5,49E-04	5,88E-05	1,80E-04	7,95E-05	2,45E-05	0.000537168	0.000129897	0.0649351	0.0293878	4.13535
1	BXY_0334900.1	2,10E-05	2,38E-05	6,54E-05	0,00E-00	2,12E-05	0,00E-00	5,75E-04	9,11E-04	2,95E-05	3,35E-05	2,66E-04	2,87E-05	2.10826e-05	0.000149789	0.0666667	0.0300979	0.140748
1	BXY_0142500.1	2,40E-05	1,59E-05	0,00E-00	0,00E-00	3,18E-05	0,00E-00	9,51E-04	1,98E-03	2,61E-05	0,00E-00	1,68E-04	4,09E-04	7.94466e-06	0.000288305	0.0714286	0.0321693	0.0275565
2	BXY_1125700.1	3,22E-04	3,80E-04	5,45E-04	1,43E-03	3,53E-04	2,32E-04	3,60E-04	2,66E-04	5,40E-05	2,42E-04	7,82E-05	0,00E-00	0.000366477	0.000160199	0.0822511	0.0361635	2.28764
1	BXY_0578000.1	1,78E-04	6,72E-05	1,44E-04	3,91E-04	3,51E-05	2,91E-05	1,16E-03	1,50E-03	0,00E-00	3,16E-05	6,74E-04	6,59E-04	0.000105803	0.000666179	0.0822511	0.0361635	0.158821
1	BXY_1412600.1	3,07E-04	7,17E-05	4,45E-04	0,00E-00	1,09E-04	2,77E-05	7,68E-05	5,91E-03	3,35E-04	3,65E-04	2,93E-03	2,29E-03	9.04571e-05	0.00132834	0.0822511	0.0361635	0.0680977
1	BXY_0679800.1	1,45E-04	2,38E-05	2,82E-05	1,96E-04	0,00E-00	1,84E-05	5,37E-04	9,47E-04	3,33E-05	2,03E-04	1,42E-04	1,54E-04	2.60042e-05	0.000178383	0.0822511	0.0361635	0.145778
1	BXY_0383600.1	6,08E-05	3,18E-05	1,03E-04	0,00E-00	4,24E-05	5,98E-05	4,63E-04	9,93E-04	3,11E-05	2,83E-04	2,19E-04	1,62E-04	5.10751e-05	0.000250782	0.0822511	0.0361635	0.203663
1	BXY_1615000.1	1,86E-05	4,13E-05	1,54E-04	0,00E-00	3,35E-05	3,69E-05	4,27E-04	2,86E-04	2,52E-04	2,45E-04	7,54E-05	2,87E-05	3.51849e-05	0.00024856	0.0822511	0.0361635	0.141555
1	BXY_0849200.1	6,71E-05	5,15E-05	6,09E-05	0,00E-00	6,36E-05	2,77E-05	1,08E-03	1,58E-03	8,81E-05	2,07E-05	2,65E-04	3,60E-04	5.61878e-05	0.000312446	0.0822511	0.0361635	0.179832
1	BXY_0130500.1	7,99E-06	6,34E-05	5,86E-05	0,00E-00	3,63E-05	1,84E-05	5,16E-04	1,02E-03	2,20E-05	1,90E-04	8,54E-05	4,76E-05	2.73761e-05	0.000137727	0.0822511	0.0361635	0.198771
1	BXY_0427400.1	3,55E-04	3,60E-04	1,38E-04	0,00E-00	7,05E-05	5,83E-05	6,88E-04	2,00E-03	1,59E-04	1,00E-04	4,15E-04	5,15E-04	0.000104321	0.000465027	0.0822511	0.0361635	0.224333
1	BXY_0268500.1	2,13E-05	7,16E-05	8,67E-05	0,00E-00	1,33E-05	2,77E-05	4,78E-04	7,10E-04	8,31E-06	9,88E-05	1,94E-04	5,10E-04	2.44655e-05	0.000336155	0.0822511	0.0361635	0.0727805
12	BXY_0378600.1	1,89E-02	1,53E-02	1,20E-02	1,26E-02	4,66E-03	5,60E-03	6,78E-02	1,29E-01	4,69E-03	1,41E-02	2,73E-02	2,57E-02	0.0122886	0.0265218	0.0930736	0.0366556	0.463338
8	BXY_1754300.1	1,08E-02	7,71E-03	3,83E-03	3,35E-03	7,07E-04	1,77E-03	4,40E-02	6,28E-02	1,10E-03	3,94E-03	2,14E-02	1,65E-02	0.00359011	0.0189322	0.0930736	0.0366556	0.189629
8	BXY_0312700.1	8,26E-04	2,72E-03	1,86E-03	3,31E-03	1,10E-03	5,56E-04	1,80E-02	3,68E-02	8,00E-04	2,47E-03	8,44E-03	7,99E-03	0.00147747	0.00821322	0.0930736	0.0366556	0.17989
7	BXY_1625700.1	4,51E-04	3,16E-04	1,02E-02	1,71E-02	7,51E-04	8,39E-04	2,60E-02	4,52E-02	2,69E-03	7,56E-03	8,56E-03	1,15E-02	0.000794769	0.0100233	0.0930736	0.0366556	0.0792922
6	BXY_0522500.1	9,17E-03	8,95E-03	8,15E-03	1,17E-02	4,94E-03	6,23E-03	2,03E-02	2,84E-02	8,10E-03	8,19E-03	1,63E-02	1,50E-02	0.00855078	0.0156418	0.0930736	0.0366556	0.546661
5	BXY_1532700.1	2,56E-04	3,50E-04	1,41E-03	4,90E-03	4,86E-04	4,46E-03	5,97E-03	1,26E-02	3,23E-03	2,88E-03	4,73E-03	4,18E-03	0.000948602	0.00445506	0.0930736	0.0366556	0.212927
5	BXY_0778300.1	1,97E-03	3,40E-04	1,97E-03	9,46E-03	1,11E-04	1,35E-03	2,12E-02	3,72E-02	4,90E-04	2,24E-03	7,05E-03	6,49E-03	0.00165631	0.00677004	0.0930736	0.0366556	0.244654
4	BXY_1568000.1	8,87E-04	8,33E-04	7,42E-04	1,32E-03	5,07E-04	5,02E-04	4,43E-03	6,96E-03	4,58E-04	1,26E-03	2,88E-03	2,51E-03	0.000787577	0.0026927	0.0930736	0.0366556	0.292486
4	BXY_0249600.1	8,84E-05	7,40E-05	5,60E-04	2,08E-03	7,39E-05	2,67E-04	3,94E-03	6,62E-03	2,39E-04	6,47E-04	4,42E-04	8,81E-04	0.000177812	0.000764157	0.0930736	0.0366556	0.23269
4	BXY_1248700.1	6,67E-04	4,87E-04	5,62E-04	6,64E-04	4,76E-04	3,53E-04	3,45E-03	3,94E-03	6,47E-04	1,43E-03	1,31E-03	4,41E-04	0.000524669	0.00137033	0.0930736	0.0366556	0.382878
4	BXY_0780800.1	9,06E-04	1,39E-03	1,18E-03	2,21E-03	4,74E-04	6,78E-04	6,95E-03	1,08E-02	4,34E-04	1,56E-03	3,75E-03	4,03E-03	0.00104534	0.00388998	0.0930736	0.0366556	0.268726
4	BXY_0565100.1	1,96E-04	6,11E-04	9,67E-04	4,98E-03	3,34E-04	7,46E-04	6,34E-03	9,00E-03	4,22E-04	1,23E-03	1,86E-03	1,03E-03	0.000678226	0.00154251	0.0930736	0.0366556	0.43969
3	BXY_0359200.1	5,05E-05	1,73E-04	4,39E-05	7,16E-04	8,79E-05	2,81E-04	1,14E-03	2,40E-03	1,11E-04	2,21E-04	5,81E-04	4,20E-04	0.000130228	0.000500552	0.0930736	0.0366556	0.260169
3	BXY_0318300.1	1,15E-04	1,44E-04	2,16E-04	5,98E-04	2,24E-04	4,45E-04	1,61E-03	1,27E-03	3,34E-04	1,89E-04	6,12E-04	4,46E-04	0.000219834	0.000529053	0.0930736	0.0366556	0.415524
3	BXY_1519000.1	8,50E-05	9,39E-05	7,32E-04	2,17E-03	4,47E-05	2,88E-04	3,29E-03	6,90E-03	2,46E-04	4,65E-04	1,30E-03	1,03E-03	0.00019115	0.00116219	0.0930736	0.0366556	0.164473
3	BXY_0052200.1	2,80E-04	6,21E-04	6,74E-04	2,46E-03	1,22E-03	1,80E-03	3,98E-03	8,47E-03	4,75E-04	1,28E-03	3,16E-03	4,06E-03	0.000945158	0.00357058	0.0930736	0.0366556	0.264707
3	BXY_0522000.1	1,13E-03	2,41E-03	1,09E-03	2,31E-03	1,83E-03	1,27E-03	1,67E-03	2,08E-03	2,92E-04	5,18E-04	7,28E-04	3,86E-04	0.00154968	0.000623045	0.0930736	0.0366556	2.48727
3	BXY_0278700.1	2,51E-03	1,65E-03	3,83E-03	5,92E-03	8,17E-04	1,25E-03	1,47E-02	2,89E-02	1,57E-03	5,18E-03	5,75E-03	4,33E-03	0.0020792	0.00546594	0.0930736	0.0366556	0.380391
3	BXY_1144800.1	9,99E-03	4,26E-03	1,73E-02	3,91E-02	2,14E-03	5,72E-03	4,46E-02	8,38E-02	1,00E-02	2,45E-02	1,50E-02	1,49E-02	0.00785703	0.0197551	0.0930736	0.0366556	0.397721
3	BXY_1431700.1	1,63E-04	4,79E-04	3,44E-04	9,94E-04	3,18E-04	2,42E-04	2,35E-03	7,84E-03	1,41E-04	7,35E-04	1,59E-03	1,58E-03	0.000330867	0.00158521	0.0930736	0.0366556	0.208721
3	BXY_0265500.1	6,94E-04	8,10E-04	1,19E-03	5,30E-03	3,39E-04	4,77E-04	1,13E-02	2,08E-02	6,61E-04	1,97E-03	3,33E-03	4,54E-03	0.000751933	0.00393092	0.0930736	0.0366556	0.191287
3	BXY_0221400.1	3,05E-03	4,22E-03	1,91E-03	1,07E-03	6,36E-05	3,57E-04	3,48E-02	7,08E-02	6,10E-04	1,14E-03	1,67E-02	1,58E-02	0.00148887	0.0162429	0.0930736	0.0366556	0.0916632
2	BXY_0801500.1	2,49E-04	4,00E-04	6,06E-05	6,85E-04	2,93E-04	2,54E-04	2,12E-03	4,70E-03	3,27E-04	1,47E-03	1,52E-03	1,79E-04	0.000273639	0.00149656	0.0930736	0.0366556	0.182845
2	BXY_0739500.1	3,23E-04	3,51E-04	1,12E-03	1,95E-03	1,65E-04	2,08E-04	3,88E-03	6,39E-03	5,92E-04	1,43E-03	1,06E-03	9,75E-04	0.000336659	0.0012448	0.0930736	0.0366556	0.270452
2	BXY_0047200.1	2,30E-04	2,81E-04	2,49E-04	8,46E-04	1,08E-04	2,38E-04	1,36E-03	1,59E-03	1,64E-04	6,44E-04	6,44E-04	1,37E-03	0.000243478	0.00100361	0.0930736	0.0366556	0.242601
2	BXY_1238200.1	4,83E-04	2,82E-04	1,27E-04	3,84E-04	3,70E-05	1,19E-04	3,74E-03	6,44E-03	4,17E-05	3,21E-04	9,31E-04	5,66E-04	0.000204147	0.000748447	0.0930736	0.0366556	0.272761
2	BXY_1018000.1	7,80E-04	9,21E-04	9,57E-04	1,59E-03	3,87E-04	7,54E-04	4,22E-03	6,79E-03	4,03E-04	1,53E-03	1,42E-03	1,99E-03	0.000850691	0.00175755	0.0930736	0.0366556	0.48402
2	BXY_1752000.1	1,51E-04	1,89E-04	5,76E-04	7,17E-04	9,17E-05	1,17E-04	2,54E-03	3,97E-03	1,60E-04	5,29E-04	8,46E-04	5,28E-04	0.000169793	0.000687364	0.0930736	0.0366556	0.247021
2	BXY_0170800.1	1,71E-04	2,36E-04	1,69E-04	7,01E-04	4,24E-05	5,45E-05	2,04E-03	4,84E-03	1,56E-04	4,13E-04	3,17E-04	5,14E-04	0.000169627	0.000463625	0.0930736	0.0366556	0.365871
2	BXY_0413000.1	5,96E-04	3,99E-04	4,14E-04	1,01E-03	2,59E-04	3,64E-04	2,08E-03	4,07E-03	2,69E-04	8,26E-04	7,89E-04	1,26E-03	0.000406891	0.00104318	0.0930736	0.0366556	0.390049
2	BXY_0967200.1	1,65E-04	9,63E-05	3,16E-04	3,92E-04	5,30E-05	4,13E-05	1,40E-03	1,30E-03	1,09E-04	6,78E-04	3,20E-04	1,34E-04	0.000130884	0.000499473	0.0930736	0.0366556	0.262044
1	BXY_0881600.1	5,00E-05	1,41E-04	2,52E-04	6,85E-04	1,40E-04	1,99E-05	1,15E-03	7,14E-04	1,74E-04	2,86E-04	6,72E-05	8,70E-04	0.000140232	0.000500172	0.0930736	0.0366556	0.280367
1	BXY_0054500.1	2,05E-04	1,81E-04	1,38E-04	1,96E-04	6,64E-05	2,76E-05	7,13E-04	1,66E-03	1,80E-04	5,29E-04	4,26E-04	9,98E-05	0.000159679	0.00047772	0.0930736	0.0366556	0.334252
1	BXY_0360300.1	1,78E-04	4,67E-04	4,98E-04	4,19E-04	3,68E-04	3,69E-05	3,38E-04	1,63E-04	9,61E-05	8,62E-05	1,27E-04	4,30E-05	0.000393383	0.000111795	0.0930736	0.0366556	3.51881
1	BXY_0019100.1	6,20E-05	9,88E-05	1,70E-04	1,96E-04	7,77E-05	9,36E-05	4,65E-04	6,54E-04	6,40E-05	2,31E-04	1,27E-04	2,20E-04	9.61854e-05	0.000225504	0.0930736	0.0366556	0.426535
1	BXY_0003400.1	9,66E-05	2,54E-05	7,27E-05	4,23E-04	8,27E-05	4,61E-05	9,33E-04	1,44E-03	6,04E-05	1,24E-04	3,38E-04	2,01E-04	7.76999e-05	0.000269375	0.0930736	0.0366556	0.288445
1	BXY_0355900.1	6,38E-05	1,32E-04	3,08E-04	8,14E-04	7,36E-05	7,52E-05	8,56E-04	1,41E-03	2,48E-04	1,51E-04	3,87E-04	2,61E-04	0.000103833	0.0003241	0.0930736	0.0366556	0.320373
1	BXY_0596400.1	2,77E-03	2,27E-03	9,81E-04	7,64E-04	3,47E-04	3,67E-04	1,31E-02	2,33E-02	5,16E-04	1,12E-03	4,35E-03	2,54E-03	0.000872164	0.00344071	0.0930736	0.0366556	0.253484
1	BXY_0661500.1	9,15E-05	1,73E-04	1,40E-04	2,94E-04	2,12E-05	7,42E-05	1,88E-04	2,25E-04	4,82E-04	1,25E-03	2,82E-04	8,48E-05	0.000115929	0.000253512	0.0930736	0.0366556	0.45729
1	BXY_0981700.1	2,95E-03	3,17E-03	2,92E-03	7,45E-03	9,31E-04	7,97E-04	1,95E-02	2,55E-02	2,03E-03	5,48E-03	4,04E-03	5,53E-03	0.00293921	0.00550368	0.0930736	0.0366556	0.534044
1	BXY_0466800.1	7,08E-05	1,77E-04	2,25E-04	1,61E-03	5,29E-05	2,55E-04	7,93E-04	1,54E-03	6,68E-04	4,49E-04	3,75E-04	2,26E-04	0.000200789	0.000558399	0.0930736	0.0366556	0.359581
1	BXY_1109200.1	2,00E-05	7,32E-05	3,04E-05	4,23E-04	6,36E-05	1,49E-04	2,04E-03	4,23E-03	6,86E-05	5,32E-05	5,60E-04	7,96E-04	6.83982e-05	0.00067833	0.0930736	0.0366556	0.100833
1	BXY_1076400.1	1,99E-04	3,12E-04	8,93E-04	8,77E-04	2,84E-05	5,83E-05	1,22E-03	2,71E-03	4,76E-04	1,03E-03	4,51E-04	2,24E-04	0.00025554	0.000755185	0.0930736	0.0366556	0.338381
1	BXY_0778700.1	2,06E-03	2,94E-03	8,94E-04	1,34E-03	2,22E-04	4,23E-05	3,70E-03	6,43E-03	7,43E-04	1,77E-03	2,35E-03	3,48E-03	0.00111588	0.00291356	0.0930736	0.0366556	0.382995
1	BXY_0799700.1	1,72E-04	2,49E-04	9,25E-04	1,19E-03	1,02E-04	9,33E-05	2,41E-04	3,44E-04	8,16E-05	1,76E-05	6,68E-05	2,87E-05	0.000210865	7.41983e-05	0.0930736	0.0366556	2.84192
1	BXY_1012800.1	1,60E-03	2,32E-03	2,16E-03	1,94E-03	2,18E-03	2,11E-03	1,49E-03	2,39E-03	9,89E-05	1,33E-04	1,68E-03	1,45E-03	0.00213426	0.00147018	0.0930736	0.0366556	1.4517
1	BXY_1674600.1	8,09E-05	3,88E-05	1,01E-04	5,87E-04	3,44E-04	3,39E-05	1,67E-04	1,61E-03	2,09E-04	7,11E-04	1,84E-04	3,97E-04	9.08622e-05	0.000302793	0.0930736	0.0366556	0.30008
1	BXY_0197000.1	4,07E-03	5,80E-03	7,47E-03	3,85E-04	7,64E-03	8,50E-03	1,14E-02	1,79E-02	9,50E-03	9,52E-03	5,88E-03	5,16E-03	0.00663579	0.00951183	0.0930736	0.0366556	0.697635
1	BXY_0959000.1	5,73E-04	1,51E-03	1,51E-03	7,45E-03	1,37E-03	1,69E-03	1,50E-03	1,96E-03	2,31E-04	2,01E-04	4,65E-04	3,79E-04	0.00151046	0.000422313	0.0930736	0.0366556	3.57662
1	BXY_1025400.1	1,60E-05	3,97E-05	4,23E-05	0,00E-00	0,00E-00	0,00E-00	3,23E-03	3,76E-03	2,95E-05	1,82E-04	9,92E-04	1,11E-03	7.99746e-06	0.00105085	0.0952381	0.0372701	0.00761046
1	BXY_0430000.1	8,80E-05	1,02E-04	0,00E-00	0,00E-00	3,18E-05	0,00E-00	8,42E-04	9,96E-04	4,53E-05	2,77E-04	3,49E-04	3,30E-04	1.5898e-05	0.000339468	0.0952381	0.0372701	0.046832
1	BXY_1660800.1	2,53E-05	2,64E-05	0,00E-00	0,00E-00	1,06E-05	0,00E-00	2,81E-05	2,13E-04	1,47E-05	2,91E-05	1,57E-04	8,09E-05	5.29956e-06	5.49862e-05	0.0952381	0.0372701	0.0963798
1	BXY_1574400.1	2,93E-05	3,97E-05	9,28E-05	0,00E-00	0,00E-00	1,84E-05	5,12E-04	9,71E-04	3,83E-05	7,69E-05	5,14E-05	1,28E-04	2.38554e-05	0.000102698	0.114286	0.0440719	0.232286
1	BXY_0508400.1	3,92E-05	4,23E-05	4,23E-05	0,00E-00	0,00E-00	3,98E-05	6,69E-04	1,37E-03	3,83E-05	2,04E-04	2,20E-04	1,38E-04	3.9519e-05	0.000212275	0.114286	0.0440719	0.186169
1	BXY_0776900.1	2,25E-05	3,18E-04	0,00E-00	3,25E-04	0,00E-00	3,69E-05	8,74E-04	2,11E-03	1,56E-04	3,92E-04	3,42E-04	2,97E-04	2.97087e-05	0.000366645	0.114286	0.0440719	0.0810284
1	BXY_1624600.1	3,73E-05	6,10E-05	9,15E-05	0,00E-00	0,00E-00	7,68E-05	6,78E-04	3,35E-04	1,41E-04	3,73E-04	1,41E-04	2,87E-05	4.9146e-05	0.000237995	0.114286	0.0440719	0.2065
1	BXY_0371100.1	2,00E-05	2,38E-05	1,66E-04	0,00E-00	0,00E-00	7,19E-05	2,63E-04	3,29E-04	1,30E-04	1,91E-04	9,59E-05	4,30E-05	2.19126e-05	0.000160453	0.114286	0.0440719	0.136567
1	BXY_0393900.1	5,44E-05	5,02E-05	2,69E-05	0,00E-00	5,30E-05	0,00E-00	3,32E-04	1,09E-03	1,63E-05	6,12E-05	1,10E-04	1,48E-04	3.85755e-05	0.00012922	0.114286	0.0440719	0.298525
1	BXY_0828900.1	1,08E-05	3,56E-05	1,22E-04	0,00E-00	0,00E-00	2,77E-05	1,37E-03	1,88E-03	2,67E-05	1,18E-04	2,29E-04	3,57E-04	1.9227e-05	0.000293071	0.114286	0.0440719	0.0656053
2	BXY_0005000.1	4,63E-04	2,88E-04	2,11E-04	0,00E-00	4,95E-05	1,98E-04	4,32E-03	6,28E-03	5,88E-05	2,58E-04	1,07E-03	9,32E-04	0.000204047	0.00100339	0.125541	0.0467302	0.203358
2	BXY_0531400.1	5,40E-04	4,76E-04	3,09E-04	0,00E-00	1,25E-04	1,66E-04	3,01E-03	3,46E-03	3,24E-04	1,33E-04	1,24E-03	1,10E-03	0.000237253	0.00116797	0.125541	0.0467302	0.203132
2	BXY_0045300.1	3,89E-05	1,32E-04	4,59E-04	0,00E-00	3,18E-05	4,13E-05	1,62E-03	2,22E-03	3,93E-05	3,66E-04	4,15E-04	2,86E-04	4.01309e-05	0.000390564	0.125541	0.0467302	0.102751
1	BXY_1058100.1	1,20E-05	9,63E-05	2,84E-05	0,00E-00	3,35E-05	1,84E-05	5,13E-04	1,03E-03	8,35E-06	6,50E-05	1,86E-04	1,59E-04	2.3424e-05	0.000172921	0.125541	0.0467302	0.135461
1	BXY_0224500.1	4,19E-05	6,07E-05	5,63E-05	2,11E-04	1,80E-05	9,19E-05	9,26E-04	5,96E-04	1,04E-05	0,00E-00	2,70E-04	7,19E-04	5.85286e-05	0.000433253	0.125541	0.0467302	0.135091
1	BXY_0592900.1	1,50E-04	2,31E-05	9,13E-05	1,22E-03	0,00E-00	8,87E-05	2,00E-03	3,04E-03	5,47E-05	2,38E-04	1,01E-03	1,58E-03	9.00124e-05	0.0012939	0.125541	0.0467302	0.0695669
1	BXY_0316200.1	4,52E-04	3,54E-04	1,60E-04	0,00E-00	5,64E-05	1,92E-05	1,46E-03	3,36E-03	1,22E-04	1,96E-04	3,91E-04	5,61E-04	0.000108179	0.000475785	0.125541	0.0467302	0.227369
9	BXY_1142100.1	9,57E-03	1,11E-02	1,47E-02	1,08E-01	3,81E-03	9,79E-03	2,21E-02	1,23E-01	9,63E-03	1,54E-02	3,53E-02	3,37E-02	0.0104542	0.0279283	0.132035	0.0467302	0.374321
7	BXY_0836100.1	7,39E-04	1,36E-03	5,76E-03	3,45E-03	2,41E-03	4,86E-04	1,07E-02	2,06E-02	7,31E-04	3,54E-03	4,46E-03	4,48E-03	0.00188411	0.00447228	0.132035	0.0467302	0.421286
7	BXY_0592800.1	1,64E-03	2,86E-03	1,60E-03	1,99E-03	4,16E-04	4,53E-04	9,12E-03	2,45E-02	1,43E-03	6,24E-04	1,01E-02	6,33E-03	0.00161727	0.00772306	0.132035	0.0467302	0.209408
5	BXY_1014700.1	2,24E-03	1,96E-03	5,66E-03	1,26E-02	1,56E-03	3,21E-03	1,69E-02	2,42E-02	3,19E-03	5,90E-03	4,39E-03	4,41E-03	0.00272535	0.00515298	0.132035	0.0467302	0.528888
5	BXY_1118500.1	1,97E-03	2,75E-03	7,56E-03	2,55E-02	1,53E-03	2,02E-03	1,64E-02	2,74E-02	3,51E-03	6,01E-03	3,68E-03	7,79E-03	0.00238656	0.00690182	0.132035	0.0467302	0.345787
4	BXY_0783200.1	4,20E-04	5,19E-04	1,29E-03	2,17E-03	4,71E-04	9,12E-04	5,01E-03	1,15E-02	3,16E-04	1,20E-03	2,80E-03	3,07E-03	0.000715231	0.0029372	0.132035	0.0467302	0.243508
3	BXY_0223100.1	3,23E-04	5,21E-04	2,23E-04	1,54E-03	1,28E-04	1,48E-04	1,29E-03	4,18E-03	1,15E-04	7,21E-04	3,59E-03	3,07E-03	0.000272933	0.00218245	0.132035	0.0467302	0.125058
3	BXY_1402300.1	4,72E-04	1,39E-04	7,78E-04	1,70E-03	2,47E-04	4,71E-04	1,86E-03	2,83E-03	3,50E-04	1,31E-03	1,49E-03	6,47E-04	0.000471316	0.0014016	0.132035	0.0467302	0.336269
3	BXY_0479900.1	3,43E-04	3,41E-04	5,31E-04	1,03E-03	6,36E-05	1,81E-04	3,77E-03	8,88E-03	3,22E-04	7,30E-04	3,71E-04	8,17E-04	0.000341799	0.000773552	0.132035	0.0467302	0.441857
3	BXY_1703500.1	1,34E-03	2,53E-03	1,46E-03	1,46E-03	5,07E-04	8,68E-04	6,30E-03	1,08E-02	8,39E-04	2,47E-03	2,52E-03	2,30E-03	0.00139773	0.00249874	0.132035	0.0467302	0.559373
3	BXY_1649000.1	4,31E-04	9,39E-04	7,79E-04	8,23E-03	2,11E-04	3,04E-04	5,57E-03	9,39E-03	3,60E-04	1,06E-03	2,09E-03	1,60E-03	0.000605095	0.00184266	0.132035	0.0467302	0.328381
3	BXY_0130800.1	3,64E-03	5,24E-03	2,73E-03	1,00E-03	1,45E-04	2,35E-04	2,28E-02	4,22E-02	3,68E-04	1,14E-03	6,54E-03	4,29E-03	0.0018685	0.0054144	0.132035	0.0467302	0.345099
3	BXY_0843800.1	1,22E-03	1,72E-03	5,34E-03	1,42E-02	7,82E-04	1,11E-03	1,14E-02	1,88E-02	3,08E-03	6,09E-03	4,24E-03	4,41E-03	0.00147112	0.00525135	0.132035	0.0467302	0.280141
2	BXY_1596600.1	1,25E-04	1,78E-04	2,68E-04	9,74E-04	1,13E-04	2,54E-04	1,59E-03	3,38E-03	1,90E-04	2,33E-04	4,89E-04	4,62E-04	0.000216061	0.000475504	0.132035	0.0467302	0.454383
2	BXY_1623600.1	5,41E-04	3,10E-04	1,01E-03	1,33E-03	9,39E-05	7,45E-04	3,54E-03	3,48E-03	2,41E-04	8,15E-04	2,01E-03	1,23E-03	0.000643028	0.00162189	0.132035	0.0467302	0.396468
2	BXY_0443300.1	3,44E-04	3,31E-05	2,47E-04	6,08E-04	1,53E-04	1,69E-04	2,49E-03	4,64E-03	7,59E-05	4,78E-04	3,10E-04	1,26E-03	0.00020769	0.000867991	0.132035	0.0467302	0.239276
2	BXY_0144500.1	6,61E-04	6,07E-04	8,01E-04	1,81E-03	2,07E-04	1,93E-04	4,90E-03	7,15E-03	2,58E-04	1,87E-03	1,13E-03	6,51E-04	0.000634199	0.00149863	0.132035	0.0467302	0.423185
2	BXY_0101000.1	1,62E-03	1,87E-03	3,76E-03	5,19E-03	2,10E-03	2,59E-03	6,06E-03	4,35E-03	2,04E-03	3,95E-03	3,78E-03	4,16E-03	0.00234267	0.00405579	0.132035	0.0467302	0.57761
2	BXY_0528100.1	2,08E-04	2,24E-04	1,73E-03	6,82E-03	1,23E-03	1,13E-03	4,12E-03	1,07E-02	1,06E-03	2,76E-03	4,03E-03	5,47E-03	0.00117899	0.00407564	0.132035	0.0467302	0.289277
2	BXY_1236200.1	3,67E-04	5,90E-04	1,47E-03	5,34E-03	8,28E-04	1,12E-03	4,28E-04	1,22E-03	1,77E-04	4,60E-04	4,32E-04	4,81E-04	0.000973159	0.000445989	0.132035	0.0467302	2.18202
2	BXY_0579700.1	2,87E-03	1,82E-04	2,40E-03	1,02E-02	1,86E-04	2,02E-03	6,92E-03	1,63E-02	1,37E-03	3,59E-03	3,16E-03	4,81E-03	0.00220817	0.00419925	0.132035	0.0467302	0.525848
1	BXY_0753300.1	2,55E-04	5,15E-04	2,50E-04	5,99E-04	7,76E-05	9,04E-05	1,47E-03	1,96E-03	1,12E-04	4,46E-04	7,02E-04	3,77E-04	0.000252542	0.000573918	0.132035	0.0467302	0.440031
1	BXY_0818000.1	2,00E-05	5,17E-05	3,31E-05	2,13E-04	3,18E-05	4,76E-05	7,54E-04	2,51E-03	3,60E-05	2,44E-05	1,06E-03	9,87E-04	4.03483e-05	0.000870314	0.132035	0.0467302	0.0463606
1	BXY_1748600.1	1,81E-04	1,32E-04	2,65E-04	4,16E-03	4,58E-05	6,27E-05	1,62E-03	3,50E-03	1,72E-04	3,20E-04	8,10E-04	1,33E-03	0.000156708	0.00107123	0.132035	0.0467302	0.146288
1	BXY_0189300.1	2,46E-04	3,52E-04	8,84E-04	8,81E-04	1,48E-04	3,67E-04	2,19E-03	4,40E-03	3,41E-04	6,16E-04	7,85E-04	8,93E-04	0.000359037	0.00083895	0.132035	0.0467302	0.42796
1	BXY_1040200.1	3,58E-05	9,61E-05	2,87E-04	6,85E-04	2,11E-04	6,04E-05	5,93E-04	8,76E-04	1,57E-04	2,11E-04	2,48E-04	6,86E-04	0.000153386	0.000420486	0.132035	0.0467302	0.364783
1	BXY_0016400.1	3,40E-05	1,16E-04	6,54E-05	4,61E-04	3,52E-05	7,52E-05	9,51E-04	4,29E-03	5,31E-05	9,89E-05	4,51E-04	2,39E-04	7.03104e-05	0.000345293	0.132035	0.0467302	0.203625
1	BXY_1098600.1	3,14E-05	1,59E-05	1,90E-04	1,10E-04	5,98E-05	2,77E-05	1,61E-04	1,09E-03	5,19E-05	2,49E-04	1,82E-04	4,30E-05	4.56016e-05	0.000171248	0.132035	0.0467302	0.26629
1	BXY_0840000.1	2,59E-05	4,76E-05	5,63E-05	2,94E-04	3,52E-05	5,53E-05	5,68E-04	1,81E-03	1,47E-05	2,14E-04	2,13E-04	6,22E-04	5.14656e-05	0.000391016	0.132035	0.0467302	0.13162
1	BXY_0819000.1	1,09E-04	5,39E-05	1,36E-04	7,64E-04	3,52E-05	5,05E-05	5,32E-04	4,63E-04	8,65E-05	1,60E-04	2,94E-04	4,90E-04	8.16993e-05	0.000378298	0.132035	0.0467302	0.215965
1	BXY_1425100.1	1,26E-05	5,36E-05	1,05E-04	7,99E-04	3,18E-05	1,37E-04	1,20E-03	1,52E-03	7,35E-05	8,40E-05	2,88E-04	6,06E-04	7.95106e-05	0.000446683	0.132035	0.0467302	0.178002
1	BXY_0073000.1	1,58E-03	3,45E-03	5,58E-03	1,16E-02	2,36E-03	3,74E-03	2,90E-03	6,95E-03	1,12E-03	1,99E-03	1,30E-03	1,07E-04	0.00359502	0.00164693	0.132035	0.0467302	2.18286
1	BXY_0840400.1	1,82E-05	2,68E-04	1,94E-04	3,50E-03	3,66E-04	3,98E-05	1,15E-03	1,77E-03	2,02E-04	4,81E-04	3,82E-04	5,97E-04	0.000231329	0.00053907	0.132035	0.0467302	0.429125
1	BXY_0279800.1	1,31E-04	1,84E-04	2,01E-04	5,87E-04	5,54E-05	1,84E-05	8,45E-04	2,17E-03	1,99E-05	2,63E-04	4,83E-04	2,73E-04	0.000157514	0.000377736	0.132035	0.0467302	0.416994
1	BXY_0503400.1	2,28E-04	5,06E-04	7,06E-04	1,66E-03	1,93E-04	2,31E-04	2,08E-03	2,54E-03	6,54E-04	1,86E-03	4,15E-04	3,70E-04	0.000368381	0.00125816	0.132035	0.0467302	0.292792
1	BXY_0511400.1	1,13E-04	3,17E-05	1,88E-04	1,24E-03	7,04E-05	1,80E-04	1,28E-03	2,67E-03	3,34E-05	5,41E-04	6,30E-04	1,93E-04	0.00014684	0.000585603	0.132035	0.0467302	0.250751
1	BXY_0399900.1	2,86E-05	3,97E-05	0,00E-00	0,00E-00	0,00E-00	6,12E-05	5,21E-04	9,47E-04	3,91E-05	0,00E-00	2,66E-04	3,56E-04	1.43174e-05	0.00031106	0.142857	0.050464	0.0460278
1	BXY_0953100.1	1,66E-05	8,20E-05	0,00E-00	1,86E-03	4,58E-04	1,37E-04	5,75E-04	9,50E-04	1,31E-03	1,48E-03	5,85E-04	0,00E-00	0.000109348	0.000767437	0.150794	0.0530651	0.142485
1	BXY_1088900.1	2,29E-05	3,54E-05	4,68E-05	0,00E-00	2,12E-05	1,84E-05	4,73E-05	6,14E-05	0,00E-00	1,78E-05	1,95E-04	9,06E-05	2.20544e-05	5.43488e-05	0.150794	0.0530651	0.405793
1	BXY_0025800.1	2,53E-05	3,32E-04	2,82E-05	0,00E-00	0,00E-00	0,00E-00	8,19E-04	1,28E-03	1,22E-04	4,79E-04	1,63E-04	7,63E-05	1.26399e-05	0.000321245	0.166667	0.057335	0.0393466
1	BXY_0512700.1	3,12E-05	0,00E-00	4,23E-05	0,00E-00	0,00E-00	3,69E-05	8,17E-04	9,73E-04	6,21E-05	2,37E-05	4,31E-04	3,59E-04	1.56017e-05	0.000395386	0.166667	0.057335	0.0394595
1	BXY_0154500.1	2,13E-05	1,59E-05	1,41E-05	0,00E-00	0,00E-00	0,00E-00	5,45E-04	5,19E-04	4,91E-06	9,95E-05	6,82E-05	2,87E-05	7.04028e-06	8.38306e-05	0.166667	0.057335	0.0839822
1	BXY_1527600.1	5,25E-05	2,38E-05	7,04E-05	0,00E-00	0,00E-00	3,21E-05	5,62E-05	1,49E-03	9,82E-06	7,67E-05	3,40E-04	4,33E-04	2.79671e-05	0.000208326	0.171429	0.057335	0.134247
1	BXY_0999000.1	1,20E-05	3,43E-05	0,00E-00	1,96E-04	0,00E-00	4,97E-05	5,49E-04	1,21E-03	9,82E-06	7,69E-05	3,20E-04	5,43E-04	2.31653e-05	0.000431421	0.171429	0.057335	0.0536952
1	BXY_0849400.1	1,73E-05	5,69E-05	0,00E-00	2,94E-04	0,00E-00	4,61E-05	2,92E-04	6,23E-04	1,55E-04	2,29E-04	1,55E-04	5,73E-05	3.16841e-05	0.000191728	0.171429	0.057335	0.165256
1	BXY_0646500.1	4,00E-06	9,42E-05	0,00E-00	0,00E-00	3,69E-05	3,69E-05	3,44E-04	9,71E-05	1,47E-05	4,35E-05	1,08E-04	6,76E-05	2.04349e-05	8.23563e-05	0.171429	0.057335	0.248128
1	BXY_0143500.1	1,60E-05	4,02E-05	5,63E-05	2,93E-04	0,00E-00	0,00E-00	7,40E-04	2,45E-03	4,41E-05	1,38E-04	2,54E-04	6,19E-05	2.80909e-05	0.00019622	0.171429	0.057335	0.14316
2	BXY_0437400.1	2,53E-05	4,50E-05	1,20E-04	2,94E-04	0,00E-00	4,14E-05	4,96E-04	6,96E-03	4,91E-06	9,31E-05	3,36E-03	2,58E-03	4.3209e-05	0.00153614	0.177489	0.057335	0.0281282
1	BXY_0459300.1	0,00E-00	3,97E-05	2,82E-05	2,94E-04	2,12E-05	2,83E-04	1,50E-03	2,66E-03	1,47E-05	1,87E-04	4,75E-04	7,74E-04	3.39376e-05	0.000624762	0.177489	0.057335	0.0543209
1	BXY_1630000.1	6,71E-06	4,36E-05	1,73E-04	0,00E-00	1,55E-05	1,54E-04	1,12E-03	1,63E-03	5,97E-05	1,63E-04	1,46E-04	9,06E-05	2.95121e-05	0.000154681	0.177489	0.057335	0.190793
1	BXY_1377300.1	1,69E-04	2,39E-05	1,19E-04	2,11E-04	4,75E-05	1,11E-04	5,09E-04	9,27E-04	1,17E-04	3,57E-04	7,13E-05	0,00E-00	0.000115208	0.000237223	0.177489	0.057335	0.485655
1	BXY_0911500.1	1,62E-04	4,33E-04	7,61E-04	1,77E-03	1,04E-04	1,35E-04	3,30E-03	4,97E-03	4,14E-04	1,71E-03	3,49E-04	0,00E-00	0.000297716	0.00106183	0.177489	0.057335	0.280379
1	BXY_0157900.1	2,00E-05	3,30E-05	2,01E-04	1,96E-04	0,00E-00	4,76E-05	1,37E-03	2,33E-03	4,25E-05	6,73E-05	2,93E-04	1,26E-04	4.02823e-05	0.000209528	0.177489	0.057335	0.192253
1	BXY_1049900.1	7,07E-04	4,31E-04	1,97E-04	2,94E-04	0,00E-00	1,84E-05	2,43E-03	2,98E-03	7,59E-05	3,23E-04	1,13E-03	6,85E-04	0.000245164	0.000908001	0.177489	0.057335	0.270004
1	BXY_1284800.1	1,20E-05	3,97E-05	2,82E-05	0,00E-00	5,47E-05	3,63E-05	1,06E-04	1,10E-03	1,96E-05	3,06E-05	3,35E-04	1,14E-04	3.22477e-05	0.000110266	0.177489	0.057335	0.292454
1	BXY_0100100.1	1,60E-05	2,38E-05	6,23E-05	1,96E-04	0,00E-00	2,77E-05	2,98E-04	2,04E-04	4,91E-05	7,60E-05	4,86E-05	5,96E-05	2.57429e-05	6.77979e-05	0.177489	0.057335	0.3797
1	BXY_0507400.1	5,49E-04	1,38E-04	1,17E-04	6,19E-04	3,18E-05	5,83E-05	5,75E-04	6,79E-04	1,03E-03	1,10E-03	2,71E-05	0,00E-00	0.000127377	0.000626787	0.177489	0.057335	0.203223
1	BXY_0908800.1	1,43E-04	3,91E-05	3,14E-04	1,33E-03	0,00E-00	4,91E-05	1,38E-03	2,60E-03	1,96E-04	8,06E-04	2,50E-04	1,59E-04	9.62231e-05	0.000528304	0.177489	0.057335	0.182136
1	BXY_0264300.1	6,73E-05	3,08E-05	4,45E-05	1,96E-04	3,18E-05	0,00E-00	5,64E-04	1,49E-03	4,13E-05	3,12E-04	5,55E-05	5,96E-05	3.81591e-05	0.000185967	0.177489	0.057335	0.205193
12	BXY_1599500.1	2,88E-02	2,10E-02	4,42E-02	6,35E-02	1,07E-02	1,33E-02	1,92E-01	3,62E-01	7,21E-03	3,15E-02	7,96E-02	6,04E-02	0.0249122	0.0700201	0.179654	0.057335	0.355786
11	BXY_1536500.1	3,96E-03	3,50E-03	1,16E-02	2,07E-02	3,94E-03	3,32E-03	5,04E-02	9,09E-02	2,92E-03	1,06E-02	2,88E-02	1,77E-02	0.00394954	0.0232549	0.179654	0.057335	0.169837
5	BXY_1556200.1	1,23E-03	1,49E-03	3,39E-03	3,37E-03	8,44E-04	4,54E-04	1,22E-02	1,94E-02	6,82E-04	3,02E-03	4,31E-03	3,24E-03	0.00135667	0.0037748	0.179654	0.057335	0.359403
5	BXY_1701300.1	3,01E-03	3,19E-03	1,09E-02	2,34E-02	2,88E-03	3,48E-03	2,05E-02	2,93E-02	5,07E-03	8,27E-03	4,69E-03	5,84E-03	0.0033352	0.0070545	0.179654	0.057335	0.472777
4	BXY_0039200.1	3,86E-03	3,11E-03	2,82E-03	2,32E-03	4,01E-04	1,31E-04	1,09E-02	2,73E-02	2,05E-04	1,01E-03	5,66E-03	5,13E-03	0.00257083	0.0053961	0.179654	0.057335	0.476423
4	BXY_1769700.1	1,31E-02	1,26E-02	3,24E-02	6,41E-02	9,23E-03	1,24E-02	6,12E-02	7,89E-02	2,37E-02	3,07E-02	1,50E-02	1,60E-02	0.0128528	0.0272026	0.179654	0.057335	0.472483
4	BXY_0174200.1	7,30E-02	1,06E-01	1,09E-01	3,03E-01	5,63E-02	7,86E-02	9,36E-02	1,60E-01	3,07E-02	5,78E-02	2,51E-02	3,56E-02	0.0924288	0.0466826	0.179654	0.057335	1.97994
3	BXY_0962100.1	2,18E-04	1,37E-04	2,23E-04	1,98E-03	1,73E-04	3,04E-04	1,60E-03	1,47E-03	2,07E-04	4,36E-04	5,53E-04	9,93E-04	0.000220686	0.00077296	0.179654	0.057335	0.285508
3	BXY_0387400.1	1,14E-04	2,48E-04	1,37E-03	1,87E-03	7,42E-05	3,61E-04	2,58E-03	6,40E-03	2,58E-04	9,44E-04	1,08E-03	6,53E-04	0.000304588	0.00100992	0.179654	0.057335	0.301596
3	BXY_0959100.1	5,09E-04	5,29E-04	6,69E-04	3,50E-03	7,15E-04	5,24E-04	4,32E-03	7,49E-03	4,34E-04	1,60E-03	2,19E-03	2,03E-03	0.000598957	0.00210778	0.179654	0.057335	0.284164
3	BXY_1414900.1	7,55E-04	3,93E-04	2,39E-03	1,43E-02	1,79E-03	1,01E-03	1,26E-03	4,26E-03	3,20E-04	5,06E-04	3,30E-04	2,95E-04	0.00139768	0.000418027	0.179654	0.057335	3.34351
2	BXY_1386500.1	6,54E-05	9,21E-05	1,13E-04	1,36E-03	1,36E-04	5,08E-05	4,33E-04	3,63E-03	5,94E-05	2,51E-04	1,25E-03	1,01E-03	0.000102369	0.000722853	0.179654	0.057335	0.141618
2	BXY_1111000.1	3,29E-04	1,49E-04	6,75E-04	2,56E-03	1,50E-04	3,20E-04	2,31E-03	9,14E-03	1,83E-04	5,88E-04	2,31E-03	2,38E-03	0.000324279	0.00231198	0.179654	0.057335	0.14026
2	BXY_0045100.1	4,23E-04	6,39E-04	3,07E-04	9,44E-04	8,10E-05	6,25E-04	3,43E-03	5,40E-03	1,84E-04	3,20E-04	1,38E-03	1,08E-03	0.000523924	0.0012269	0.179654	0.057335	0.427031
2	BXY_0768400.1	7,73E-05	8,88E-05	2,82E-05	5,37E-04	1,07E-04	4,61E-05	4,79E-04	1,74E-03	4,09E-05	1,54E-04	3,13E-04	2,39E-04	8.30125e-05	0.00027615	0.179654	0.057335	0.300606
2	BXY_1263000.1	2,71E-04	6,60E-04	3,76E-03	2,39E-03	5,37E-04	3,24E-04	4,04E-03	5,65E-03	7,70E-04	5,82E-04	1,92E-03	2,03E-03	0.00059825	0.00197418	0.179654	0.057335	0.303037
2	BXY_1243000.1	5,05E-05	1,81E-04	1,62E-04	6,34E-04	6,77E-05	2,98E-04	3,30E-04	5,43E-03	7,90E-05	8,86E-05	1,43E-03	3,40E-03	0.000171456	0.000881055	0.179654	0.057335	0.194603
2	BXY_0248300.1	3,77E-04	4,03E-04	3,99E-04	8,22E-04	1,71E-04	1,68E-04	9,47E-04	1,47E-03	1,77E-04	2,50E-04	6,58E-04	1,01E-03	0.00038762	0.000802495	0.179654	0.057335	0.483019
2	BXY_1121800.1	6,98E-04	5,51E-04	7,55E-04	1,21E-03	2,70E-04	1,84E-04	3,16E-03	4,55E-03	1,89E-04	4,92E-04	1,33E-03	1,23E-03	0.000624347	0.0012797	0.179654	0.057335	0.487886
2	BXY_0760500.1	1,12E-04	1,48E-04	7,04E-05	2,94E-04	2,12E-05	8,59E-05	3,00E-04	1,14E-03	5,07E-05	7,61E-05	4,06E-04	3,84E-04	9.87251e-05	0.000341826	0.179654	0.057335	0.288817
1	BXY_1136200.1	6,80E-05	2,38E-05	1,83E-04	6,50E-04	2,52E-05	1,84E-05	1,21E-03	1,23E-03	2,04E-05	7,81E-05	2,76E-04	4,24E-04	4.66229e-05	0.000350006	0.179654	0.057335	0.133206
1	BXY_1557500.1	6,98E-05	5,02E-05	2,82E-05	1,06E-03	4,58E-05	5,28E-05	2,19E-04	9,91E-04	1,25E-04	3,32E-04	4,91E-05	1,29E-04	5.15341e-05	0.00017382	0.179654	0.057335	0.296479
1	BXY_0847600.1	1,60E-05	2,03E-05	8,53E-05	2,94E-04	2,12E-05	3,69E-05	4,10E-04	8,22E-04	4,17E-05	1,94E-05	1,96E-04	1,69E-04	2.90343e-05	0.000182612	0.179654	0.057335	0.158994
1	BXY_0707300.1	1,22E-03	1,26E-03	1,88E-03	1,45E-03	7,49E-04	6,09E-04	4,24E-03	8,00E-03	1,70E-03	6,46E-03	1,37E-03	4,53E-04	0.00124186	0.00297156	0.179654	0.057335	0.417916
1	BXY_1120000.1	4,36E-05	8,69E-05	7,04E-05	2,94E-04	3,18E-05	5,25E-05	7,56E-04	1,43E-03	2,11E-04	2,96E-05	1,69E-04	1,07E-04	6.14804e-05	0.000189926	0.179654	0.057335	0.323706
1	BXY_0465000.1	5,15E-05	3,97E-05	4,23E-05	6,50E-04	4,24E-05	1,84E-05	9,87E-04	1,01E-03	7,19E-05	1,19E-05	2,35E-04	1,88E-04	4.2329e-05	0.000211509	0.179654	0.057335	0.200129
1	BXY_0878600.1	1,82E-03	1,10E-03	8,51E-04	3,92E-04	3,83E-05	8,11E-05	5,83E-03	7,28E-03	1,61E-04	6,84E-04	1,42E-03	1,51E-03	0.000621459	0.00146437	0.179654	0.057335	0.424385
1	BXY_1526100.1	2,39E-04	1,56E-04	5,63E-05	2,11E-04	4,24E-05	4,61E-05	6,42E-04	1,36E-04	1,55E-04	4,44E-04	1,44E-04	2,50E-04	0.000106194	0.000202299	0.179654	0.057335	0.524935
1	BXY_0391100.1	4,18E-04	2,32E-04	1,43E-04	1,09E-03	3,18E-05	3,69E-05	2,85E-03	4,69E-03	6,95E-05	3,75E-05	6,05E-04	1,17E-03	0.000187154	0.000887165	0.179654	0.057335	0.210957
1	BXY_1564600.1	9,41E-05	4,77E-05	1,54E-04	2,18E-04	7,56E-05	3,33E-05	5,43E-04	1,32E-03	4,69E-05	5,81E-05	2,45E-04	3,28E-04	8.48553e-05	0.000286637	0.179654	0.057335	0.296038
1	BXY_1145100.1	1,28E-03	2,31E-03	1,41E-03	4,50E-03	3,99E-04	5,18E-04	4,03E-03	9,90E-03	5,89E-04	1,86E-03	2,87E-03	3,20E-03	0.00134117	0.00303226	0.179654	0.057335	0.442299
1	BXY_1632100.1	6,71E-05	5,02E-05	2,82E-05	5,21E-04	4,58E-05	2,77E-05	3,46E-04	4,10E-04	9,46E-05	7,20E-05	4,56E-05	2,58E-04	4.80061e-05	0.000176355	0.179654	0.057335	0.272213
1	BXY_1511800.1	7,96E-05	1,59E-05	1,27E-04	1,70E-04	3,18E-05	7,81E-05	7,87E-04	1,59E-03	1,67E-04	1,25E-04	9,83E-05	7,63E-05	7.88891e-05	0.000146355	0.179654	0.057335	0.539025
1	BXY_0699100.1	5,65E-05	1,04E-04	2,12E-04	1,96E-04	3,18E-05	3,98E-05	5,56E-04	9,88E-04	6,78E-05	3,12E-05	2,43E-04	2,61E-04	8.03573e-05	0.000252231	0.179654	0.057335	0.318586
1	BXY_0948800.1	1,74E-04	8,45E-05	1,69E-04	0,00E-00	0,00E-00	1,84E-05	1,13E-03	1,18E-03	0,00E-00	6,50E-05	2,00E-04	0,00E-00	5.14853e-05	0.000132505	0.2	0.0637185	0.388553
1	BXY_0727500.1	7,99E-06	4,18E-05	5,47E-05	0,00E-00	1,91E-05	1,84E-05	1,86E-04	5,10E-04	1,47E-05	4,47E-05	4,37E-05	0,00E-00	1.87892e-05	4.42187e-05	0.222222	0.0706766	0.424916
1	BXY_1102400.1	8,64E-06	0,00E-00	4,23E-05	0,00E-00	0,00E-00	5,82E-05	8,00E-05	3,75E-04	1,96E-05	8,86E-05	0,00E-00	0,00E-00	4.31993e-06	4.98087e-05	0.228571	0.0725491	0.0867306
10	BXY_1025500.1	1,68E-03	2,32E-03	3,60E-03	9,34E-03	1,18E-03	2,31E-03	8,27E-03	1,37E-02	1,26E-03	3,84E-03	3,81E-03	3,08E-03	0.00231628	0.00382577	0.24026	0.0725491	0.605442
6	BXY_0968900.1	2,88E-04	2,86E-04	2,28E-03	2,14E-02	2,91E-04	1,86E-03	6,65E-03	1,38E-02	8,89E-04	1,29E-03	4,35E-03	4,85E-03	0.00107568	0.0046001	0.24026	0.0725491	0.233838
6	BXY_0023900.1	3,53E-03	3,45E-03	1,93E-03	2,48E-03	5,70E-04	4,98E-04	1,70E-02	3,24E-02	4,47E-04	1,87E-03	4,25E-03	4,12E-03	0.00220697	0.00418522	0.24026	0.0725491	0.527323
5	BXY_1126200.1	2,85E-03	1,86E-03	1,19E-03	3,02E-03	2,87E-04	1,54E-03	1,18E-02	1,84E-02	1,07E-03	6,70E-04	5,01E-03	4,36E-03	0.00170241	0.00468949	0.24026	0.0725491	0.363027
4	BXY_0506900.1	3,89E-03	3,47E-03	2,38E-03	7,99E-04	5,11E-04	3,38E-04	1,53E-02	2,34E-02	1,04E-03	2,74E-03	2,99E-03	1,62E-03	0.00158915	0.00286294	0.24026	0.0725491	0.555076
4	BXY_0953600.1	3,59E-03	2,68E-03	1,91E-03	8,44E-04	3,00E-04	1,58E-04	1,27E-02	2,19E-02	3,62E-04	1,00E-03	2,69E-03	2,31E-03	0.00137841	0.00250132	0.24026	0.0725491	0.551072
4	BXY_0555900.1	2,50E-03	1,12E-02	7,35E-03	2,73E-02	4,84E-03	6,55E-03	6,85E-03	1,12E-02	1,01E-03	3,12E-03	1,90E-03	2,81E-03	0.00695256	0.00296143	0.24026	0.0725491	2.3477
4	BXY_0138400.1	1,96E-03	2,58E-03	2,10E-03	1,29E-02	2,46E-03	1,01E-03	7,04E-03	1,26E-02	1,03E-03	2,74E-03	4,36E-03	4,00E-03	0.00227608	0.00417788	0.24026	0.0725491	0.544794
4	BXY_1748000.1	6,79E-04	4,92E-04	1,02E-03	2,02E-03	3,00E-04	4,87E-04	3,85E-03	4,47E-03	1,79E-04	8,27E-04	1,51E-03	1,30E-03	0.000585529	0.00140315	0.24026	0.0725491	0.417295
3	BXY_1438300.1	6,13E-04	5,96E-04	3,95E-03	1,85E-02	7,22E-05	2,95E-04	7,29E-03	1,14E-02	1,63E-03	2,33E-03	2,12E-03	2,53E-03	0.000604293	0.00242678	0.24026	0.0725491	0.24901
3	BXY_0871600.1	4,24E-04	1,45E-04	5,28E-04	1,22E-03	8,26E-04	2,49E-04	2,53E-03	4,12E-03	1,32E-04	8,25E-04	6,89E-04	1,59E-03	0.000475627	0.00120992	0.24026	0.0725491	0.393105
3	BXY_0122100.1	3,11E-04	2,02E-03	5,70E-03	1,92E-02	7,64E-04	3,30E-03	1,03E-02	1,74E-02	3,14E-03	8,50E-03	4,52E-03	4,80E-03	0.00265666	0.00664625	0.24026	0.0725491	0.399723
3	BXY_0405000.1	1,40E-04	1,20E-04	6,25E-04	4,19E-03	1,22E-04	2,34E-04	1,92E-03	4,07E-03	1,50E-04	5,91E-04	4,63E-04	9,26E-04	0.000186995	0.000758586	0.24026	0.0725491	0.246504
2	BXY_1515900.1	2,59E-04	1,51E-04	1,12E-03	1,94E-03	3,56E-04	1,09E-04	4,07E-03	3,66E-03	5,41E-04	3,49E-04	7,69E-04	2,66E-04	0.000307338	0.000654947	0.24026	0.0725491	0.469257
2	BXY_1729600.1	8,25E-05	3,27E-05	2,05E-04	8,25E-04	1,07E-04	1,19E-04	2,38E-03	6,81E-03	1,03E-04	7,21E-05	1,21E-03	7,58E-04	0.000113214	0.000985775	0.24026	0.0725491	0.114848
2	BXY_1122200.1	9,43E-04	1,24E-03	1,22E-03	2,50E-03	5,05E-04	9,10E-04	2,60E-03	6,72E-03	5,43E-04	1,10E-03	1,46E-03	1,51E-03	0.00108351	0.00148922	0.24026	0.0725491	0.727569
2	BXY_0753200.1	8,55E-04	1,09E-03	4,13E-03	9,81E-03	9,77E-04	1,20E-03	6,96E-03	9,05E-03	1,93E-03	3,13E-03	1,39E-03	2,05E-03	0.00114109	0.00259014	0.24026	0.0725491	0.440551
2	BXY_1722500.1	3,34E-04	2,76E-03	3,37E-03	7,45E-03	2,53E-04	4,88E-04	4,32E-03	7,18E-03	3,66E-03	1,57E-03	9,45E-04	3,92E-03	0.00162566	0.00378596	0.24026	0.0725491	0.429391
2	BXY_0608500.1	7,79E-04	1,00E-03	1,44E-03	2,33E-03	1,59E-03	1,87E-03	1,45E-03	2,09E-03	6,58E-04	1,14E-03	2,98E-04	2,24E-04	0.00151507	0.000899588	0.24026	0.0725491	1.68418
1	BXY_0670800.1	4,47E-05	1,59E-05	7,95E-05	2,04E-03	2,05E-04	2,01E-04	5,15E-04	1,76E-03	9,32E-05	3,38E-04	4,55E-04	1,31E-04	0.000140351	0.000396607	0.24026	0.0725491	0.353878
1	BXY_0531300.1	5,28E-05	4,91E-05	2,49E-04	5,54E-04	8,79E-05	2,30E-05	1,36E-03	3,17E-03	8,03E-05	6,03E-05	3,13E-04	5,52E-05	7.03569e-05	0.000196621	0.24026	0.0725491	0.357829
1	BXY_0767300.1	6,57E-05	6,28E-05	7,41E-05	5,37E-04	8,92E-05	9,03E-05	1,03E-03	3,37E-04	1,35E-04	5,34E-05	5,04E-04	4,40E-04	8.16374e-05	0.000388541	0.24026	0.0725491	0.210113
1	BXY_1695400.1	1,58E-03	2,19E-03	9,24E-04	4,16E-04	6,87E-05	2,00E-04	4,32E-03	8,95E-03	1,86E-04	6,40E-04	1,76E-03	1,88E-03	0.000669768	0.00181968	0.24026	0.0725491	0.368068
1	BXY_0284100.1	2,35E-04	2,76E-04	3,13E-04	1,66E-04	6,36E-05	3,98E-05	1,10E-03	2,15E-03	7,45E-05	1,78E-05	3,63E-04	4,42E-04	0.000200209	0.000402187	0.24026	0.0725491	0.4978
1	BXY_0465200.1	8,92E-04	6,58E-04	4,75E-04	5,05E-04	8,82E-05	8,59E-05	5,95E-03	1,05E-02	7,18E-05	3,67E-04	1,39E-03	1,06E-03	0.000489836	0.00122612	0.24026	0.0725491	0.399501
1	BXY_0486700.1	4,11E-04	3,79E-04	9,42E-04	1,74E-03	2,07E-04	2,42E-04	1,25E-03	1,92E-03	1,05E-03	1,13E-03	2,30E-04	4,52E-04	0.000394949	0.00109377	0.24026	0.0725491	0.36109
1	BXY_0790700.1	1,44E-03	1,39E-03	2,52E-03	4,62E-03	9,91E-04	1,19E-03	1,24E-03	1,88E-03	4,88E-04	1,64E-03	4,68E-04	6,19E-05	0.00141627	0.000862102	0.24026	0.0725491	1.64281
1	BXY_0035500.1	1,11E-04	4,72E-05	1,05E-04	3,90E-04	5,95E-05	7,82E-05	1,03E-03	1,37E-03	2,95E-05	8,38E-05	4,16E-04	2,37E-04	9.17914e-05	0.000326131	0.24026	0.0725491	0.281456
1	BXY_1218400.1	2,78E-03	1,46E-03	2,29E-03	8,10E-03	1,21E-03	1,53E-03	6,27E-03	1,06E-02	2,00E-03	4,39E-03	2,70E-03	2,08E-03	0.0019094	0.00354089	0.24026	0.0725491	0.539241
1	BXY_0259800.1	2,84E-04	1,72E-04	6,99E-04	1,56E-02	1,15E-03	1,33E-03	1,01E-03	2,19E-03	5,31E-05	1,48E-04	2,68E-04	2,19E-04	0.000926143	0.000243048	0.24026	0.0725491	3.81054
1	BXY_0650500.1	4,08E-05	4,69E-05	6,09E-05	0,00E-00	5,85E-05	5,53E-05	1,04E-03	1,84E-03	4,68E-05	2,09E-04	8,08E-04	4,30E-05	5.11272e-05	0.000508798	0.246753	0.07355	0.100486
1	BXY_0733800.1	3,46E-05	8,20E-05	8,45E-05	0,00E-00	4,06E-05	3,69E-05	5,09E-04	1,02E-03	2,12E-05	8,21E-05	2,18E-04	7,98E-05	3.87352e-05	0.000149842	0.246753	0.07355	0.258506
1	BXY_0237500.1	1,50E-04	8,05E-04	2,97E-04	0,00E-00	5,30E-05	8,95E-04	1,30E-03	2,21E-03	2,44E-04	8,38E-04	6,65E-04	6,64E-04	0.000223556	0.00075133	0.246753	0.07355	0.297547
1	BXY_0139900.1	2,19E-04	3,66E-04	6,09E-05	0,00E-00	2,12E-05	3,84E-05	8,56E-04	1,66E-03	4,01E-05	1,69E-04	1,91E-04	2,71E-04	4.96137e-05	0.000230541	0.246753	0.07355	0.215205
1	BXY_1040500.1	1,04E-05	3,18E-05	2,81E-05	0,00E-00	3,18E-05	4,61E-05	2,30E-04	7,09E-04	2,46E-05	1,78E-05	1,25E-04	1,98E-04	2.99634e-05	0.000161832	0.246753	0.07355	0.185151
1	BXY_0108300.1	2,27E-05	6,91E-05	2,82E-05	1,96E-04	5,81E-05	5,06E-05	6,16E-05	5,04E-04	1,31E-04	1,06E-04	4,83E-05	0,00E-00	5.435e-05	8.37661e-05	0.246753	0.07355	0.64883
1	BXY_1564300.1	6,37E-05	1,23E-04	2,99E-04	1,96E-04	0,00E-00	1,24E-04	5,60E-04	1,10E-03	7,59E-05	1,28E-04	3,99E-04	1,83E-04	0.000123299	0.000291099	0.246753	0.07355	0.423563
1	BXY_0235200.1	1,22E-04	6,51E-05	7,82E-04	0,00E-00	2,12E-05	1,30E-04	2,18E-04	1,13E-03	6,41E-04	3,50E-04	1,55E-04	3,25E-05	9.3622e-05	0.000284404	0.246753	0.07355	0.329186
2	BXY_1182600.1	2,13E-05	7,02E-05	5,63E-05	0,00E-00	0,00E-00	2,42E-04	5,78E-04	2,90E-04	1,85E-05	1,33E-04	2,88E-04	1,71E-04	3.88119e-05	0.00022965	0.257143	0.0762783	0.169005
1	BXY_0336700.1	2,56E-04	1,23E-04	2,82E-05	0,00E-00	0,00E-00	3,69E-05	1,35E-03	1,07E-03	2,20E-05	2,89E-04	2,11E-04	1,81E-04	3.25212e-05	0.000250107	0.257143	0.0762783	0.130029
1	BXY_0788200.1	1,59E-05	4,89E-05	1,31E-04	0,00E-00	0,00E-00	1,99E-05	7,14E-04	1,72E-03	9,83E-06	4,15E-05	5,14E-04	3,71E-04	1.79322e-05	0.000442399	0.257143	0.0762783	0.040534
1	BXY_0071600.1	8,00E-06	6,20E-05	0,00E-00	0,00E-00	3,52E-05	0,00E-00	8,58E-05	6,96E-04	1,96E-05	2,37E-05	7,13E-05	1,18E-04	3.99907e-06	7.85255e-05	0.261905	0.0775666	0.050927
1	BXY_0762100.1	2,75E-05	9,39E-05	0,00E-00	3,25E-04	0,00E-00	1,25E-04	2,50E-04	1,08E-03	1,19E-04	1,91E-04	2,23E-04	0,00E-00	6.07056e-05	0.000207058	0.285714	0.0843482	0.293181
1	BXY_1671100.1	4,64E-06	9,25E-05	6,09E-05	0,00E-00	0,00E-00	2,91E-05	0,00E-00	3,29E-04	1,96E-05	3,38E-05	1,19E-04	9,29E-05	1.68521e-05	6.33483e-05	0.285714	0.0843482	0.266023
6	BXY_1728700.1	1,09E-03	1,08E-03	4,30E-03	1,34E-02	1,02E-03	1,11E-03	1,11E-02	2,01E-02	8,05E-04	2,62E-03	4,46E-03	5,20E-03	0.00109979	0.0048293	0.309524	0.0881439	0.227733
6	BXY_0866900.1	1,28E-02	2,00E-02	8,27E-03	1,32E-02	4,52E-03	3,57E-03	2,60E-02	4,71E-02	6,34E-03	2,03E-02	1,03E-02	6,53E-03	0.0105342	0.0152913	0.309524	0.0881439	0.688904
4	BXY_0208200.1	2,55E-03	9,24E-03	7,32E-03	1,69E-02	2,00E-03	4,51E-03	5,90E-03	1,15E-02	1,09E-03	2,52E-03	1,37E-03	3,19E-03	0.00591237	0.00285475	0.309524	0.0881439	2.07107
3	BXY_0236200.1	1,44E-04	1,05E-03	1,58E-04	3,92E-04	2,11E-04	1,30E-04	7,65E-04	6,46E-03	7,38E-05	1,61E-04	1,23E-03	9,79E-04	0.000184414	0.000872256	0.309524	0.0881439	0.211422
3	BXY_0192700.1	1,46E-03	4,39E-03	4,33E-03	9,96E-03	2,61E-03	2,45E-03	4,05E-03	6,44E-03	7,71E-04	3,86E-03	1,27E-03	1,25E-03	0.00346953	0.00256486	0.309524	0.0881439	1.35271
3	BXY_0186100.1	3,47E-03	3,16E-03	2,13E-03	3,04E-03	4,17E-04	2,14E-04	1,85E-02	3,10E-02	3,44E-04	1,68E-03	3,68E-03	3,07E-03	0.00258754	0.00337342	0.309524	0.0881439	0.767037
3	BXY_0535400.1	1,98E-03	3,92E-03	1,36E-03	2,81E-03	9,01E-04	6,06E-04	3,61E-03	7,08E-03	8,51E-04	3,15E-03	2,24E-03	2,26E-03	0.00166764	0.00270346	0.309524	0.0881439	0.616856
3	BXY_1682600.1	9,56E-04	1,07E-03	1,38E-03	2,96E-03	7,56E-04	9,14E-04	1,42E-03	2,25E-03	1,95E-04	8,98E-04	3,62E-04	2,31E-04	0.00101194	0.000629904	0.309524	0.0881439	1.6065
2	BXY_0802100.1	2,21E-03	1,87E-03	9,88E-04	7,77E-04	9,53E-05	1,22E-04	6,58E-03	1,20E-02	1,66E-04	7,13E-04	1,61E-03	2,08E-03	0.000882296	0.00184288	0.309524	0.0881439	0.47876
2	BXY_1121900.1	7,58E-04	9,83E-04	6,87E-04	7,08E-03	3,82E-04	5,19E-04	2,60E-03	4,39E-03	3,19E-04	1,00E-03	1,14E-03	1,23E-03	0.000722438	0.00118626	0.309524	0.0881439	0.609006
1	BXY_0253200.1	1,57E-04	2,56E-04	4,77E-04	5,13E-03	6,35E-05	1,04E-04	2,72E-03	3,32E-03	1,08E-04	2,13E-04	1,06E-03	1,02E-03	0.000206629	0.00103941	0.309524	0.0881439	0.198795
1	BXY_1740900.1	3,07E-05	3,18E-05	9,86E-05	1,96E-04	3,18E-05	3,06E-05	3,07E-04	7,72E-04	1,94E-05	7,95E-05	1,39E-04	7,63E-05	3.17877e-05	0.000109462	0.309524	0.0881439	0.2904
1	BXY_1646000.1	1,98E-03	1,12E-03	4,24E-03	1,10E-02	1,53E-03	1,49E-03	7,21E-03	1,52E-02	1,77E-03	4,04E-03	2,58E-03	1,55E-03	0.00175323	0.00330908	0.309524	0.0881439	0.529822
1	BXY_0496900.1	6,22E-05	3,97E-05	1,05E-04	2,19E-04	5,30E-05	9,08E-05	9,70E-04	2,44E-03	4,29E-05	3,12E-05	4,05E-04	6,09E-04	7.64987e-05	0.000507147	0.309524	0.0881439	0.150841
1	BXY_1414800.1	3,50E-04	4,14E-04	1,17E-04	2,01E-03	1,30E-04	9,66E-05	3,31E-03	3,71E-03	3,11E-05	2,27E-04	4,82E-04	7,89E-04	0.000240227	0.000635659	0.309524	0.0881439	0.377919
1	BXY_1602400.1	1,20E-05	3,97E-05	5,63E-05	5,21E-04	2,12E-05	1,84E-05	3,67E-04	4,69E-04	9,43E-06	1,18E-04	5,96E-05	3,54E-04	3.04614e-05	0.000236356	0.309524	0.0881439	0.128879
1	BXY_1442600.1	1,28E-04	1,70E-04	1,66E-04	6,35E-04	5,34E-05	1,10E-04	1,46E-03	3,97E-03	2,95E-05	5,39E-05	1,39E-03	8,12E-04	0.000147362	0.00109912	0.309524	0.0881439	0.134073
1	BXY_0682000.1	1,42E-05	2,73E-04	3,08E-04	1,15E-03	5,06E-04	1,93E-04	2,95E-03	5,36E-03	5,08E-05	1,51E-04	1,04E-03	1,58E-03	0.000290189	0.00131273	0.309524	0.0881439	0.221057
1	BXY_1133800.1	1,03E-03	2,58E-04	7,39E-04	2,15E-03	2,21E-04	4,47E-04	6,77E-03	6,75E-03	4,30E-04	2,97E-05	2,51E-03	1,66E-03	0.000592571	0.00208775	0.309524	0.0881439	0.283833
1	BXY_1054200.1	5,78E-05	9,29E-05	5,13E-05	2,94E-04	8,76E-05	5,83E-05	3,70E-05	2,32E-04	3,73E-05	4,06E-05	7,54E-05	7,33E-05	7.29486e-05	5.69562e-05	0.309524	0.0881439	1.28078
1	BXY_0325000.1	9,30E-05	3,35E-04	5,07E-04	1,73E-03	1,26E-04	2,19E-04	7,50E-04	1,03E-03	1,71E-04	4,86E-04	5,07E-04	6,51E-04	0.000276888	0.000579019	0.309524	0.0881439	0.478202
1	BXY_1327100.1	3,31E-05	1,13E-04	3,02E-04	2,42E-04	3,18E-05	4,13E-05	5,53E-04	5,73E-04	3,11E-05	3,52E-04	2,15E-04	5,03E-05	7.72159e-05	0.00028366	0.309524	0.0881439	0.272213
1	BXY_1427300.1	1,40E-04	1,22E-04	1,53E-03	1,72E-03	7,04E-05	5,05E-05	4,75E-03	1,08E-02	8,09E-04	2,73E-05	1,66E-03	1,02E-03	0.000130734	0.00133754	0.309524	0.0881439	0.0977424
1	BXY_0517100.1	1,49E-04	5,69E-05	4,23E-05	0,00E-00	2,12E-05	3,69E-05	5,73E-04	1,21E-03	9,83E-06	3,16E-05	3,12E-04	4,73E-04	3.95666e-05	0.00039287	0.329004	0.0932609	0.100712
1	BXY_1286600.1	1,60E-05	3,18E-05	5,63E-05	0,00E-00	4,24E-05	6,16E-05	4,28E-04	9,83E-04	1,96E-05	1,55E-05	4,99E-04	3,85E-04	3.70862e-05	0.000406435	0.329004	0.0932609	0.0912475
1	BXY_0028700.1	3,46E-05	1,12E-04	9,36E-05	0,00E-00	1,52E-05	3,06E-05	4,98E-04	1,29E-03	1,47E-05	1,78E-05	1,50E-04	1,99E-04	3.261e-05	0.000174438	0.329004	0.0932609	0.186943
1	BXY_0629900.1	5,23E-05	2,38E-05	1,16E-04	0,00E-00	0,00E-00	4,28E-05	6,95E-04	9,62E-04	1,47E-05	2,49E-04	1,86E-04	2,74E-05	3.33117e-05	0.000217489	0.352381	0.0995824	0.153165
1	BXY_0310300.1	5,38E-05	9,51E-05	4,68E-05	0,00E-00	0,00E-00	1,58E-05	3,99E-04	6,99E-04	4,09E-05	9,07E-05	4,83E-05	5,73E-05	3.13102e-05	7.40098e-05	0.352381	0.0995824	0.423055
4	BXY_0130400.1	3,81E-03	3,70E-03	1,50E-03	9,55E-03	6,25E-04	4,25E-04	8,89E-03	2,79E-02	4,82E-04	1,07E-03	5,01E-03	4,36E-03	0.00260011	0.00468246	0.393939	0.108188	0.555288
3	BXY_0582600.1	7,02E-04	1,75E-03	1,78E-03	3,13E-03	1,53E-03	1,11E-03	1,57E-03	4,55E-03	3,51E-04	1,06E-03	9,72E-04	9,37E-04	0.00164068	0.00101792	0.393939	0.108188	1.61179
2	BXY_0260000.1	6,30E-04	6,94E-04	1,75E-03	1,96E-04	1,19E-03	3,89E-05	2,40E-03	7,08E-03	5,24E-04	6,71E-04	6,49E-04	9,12E-04	0.000662287	0.000791596	0.393939	0.108188	0.836647
2	BXY_0510100.1	6,05E-04	9,93E-04	2,26E-03	8,13E-03	1,12E-03	1,39E-03	1,20E-03	2,87E-03	2,05E-04	1,41E-03	7,12E-05	7,86E-05	0.0012554	0.000704666	0.393939	0.108188	1.78156
1	BXY_1033500.1	7,63E-05	7,73E-04	1,69E-04	5,06E-04	3,52E-05	9,06E-05	6,49E-04	9,57E-04	3,58E-05	1,89E-04	3,57E-04	3,21E-04	0.000129547	0.00033883	0.393939	0.108188	0.382335
1	BXY_0406800.1	8,84E-05	2,64E-05	2,62E-04	7,87E-04	3,12E-04	1,44E-04	1,11E-04	3,95E-04	1,63E-04	1,78E-05	3,43E-05	3,99E-05	0.000202923	7.52823e-05	0.393939	0.108188	2.69549
1	BXY_0817300.1	1,60E-04	3,15E-05	2,24E-04	9,72E-04	5,79E-05	6,21E-05	1,71E-03	2,48E-04	1,76E-05	1,27E-04	9,34E-04	9,42E-04	0.000110945	0.000590756	0.393939	0.108188	0.187803
1	BXY_0925000.1	6,63E-04	1,59E-03	1,69E-03	1,22E-02	1,81E-03	7,61E-03	1,37E-03	2,38E-03	5,96E-04	1,23E-03	2,21E-03	1,66E-03	0.00175027	0.00151764	0.393939	0.108188	1.15328
1	BXY_1440000.1	2,25E-04	1,43E-04	1,39E-04	2,20E-03	1,26E-04	1,09E-04	1,73E-03	2,14E-03	9,49E-05	2,20E-04	3,68E-04	3,24E-04	0.000141284	0.000345856	0.393939	0.108188	0.408505
1	BXY_0034300.1	1,27E-04	6,40E-04	1,06E-03	5,84E-03	7,91E-04	7,31E-04	9,02E-04	1,76E-03	4,11E-05	5,14E-04	3,59E-04	2,80E-04	0.000760688	0.000436565	0.393939	0.108188	1.74244
1	BXY_1555000.1	2,62E-05	3,23E-05	1,27E-04	7,83E-04	6,11E-05	5,97E-05	1,21E-03	1,39E-04	4,88E-05	2,31E-05	6,88E-04	1,25E-03	6.04348e-05	0.000413476	0.393939	0.108188	0.146163
1	BXY_0259100.1	5,50E-04	3,26E-04	1,69E-03	3,45E-03	4,24E-05	2,26E-04	3,90E-03	7,32E-05	6,26E-04	2,60E-03	1,31E-03	9,92E-04	0.000437991	0.00115036	0.393939	0.108188	0.380742
1	BXY_0757100.1	4,85E-05	2,98E-05	9,36E-05	3,78E-04	9,88E-05	3,74E-05	4,59E-04	6,15E-04	9,26E-05	3,16E-05	1,12E-04	6,27E-05	7.10328e-05	0.000102448	0.393939	0.108188	0.693354
1	BXY_0750300.1	1,65E-04	8,60E-05	1,73E-04	3,91E-04	2,84E-04	4,20E-04	1,09E-03	2,98E-03	3,78E-04	1,23E-03	1,57E-04	1,31E-04	0.000228531	0.000734802	0.393939	0.108188	0.311011
1	BXY_1010600.1	1,12E-03	1,40E-03	7,88E-04	6,34E-04	3,39E-04	5,08E-04	1,37E-03	2,49E-03	1,39E-04	8,10E-04	1,11E-03	1,14E-03	0.000710961	0.00112901	0.393939	0.108188	0.629723
1	BXY_0080800.1	1,77E-04	2,64E-04	3,66E-04	2,12E-03	4,20E-04	1,87E-04	3,24E-04	1,74E-04	5,92E-05	2,11E-04	8,64E-04	2,64E-04	0.000315185	0.000237054	0.393939	0.108188	1.32959
1	BXY_0461600.1	3,61E-04	1,95E-04	2,29E-04	6,98E-04	3,39E-05	1,18E-04	1,88E-03	3,23E-03	1,13E-04	2,24E-05	5,54E-04	1,02E-03	0.00021232	0.00078551	0.393939	0.108188	0.270296
1	BXY_0953800.1	2,81E-03	2,75E-03	1,42E-03	7,17E-04	4,20E-04	1,65E-04	8,68E-03	1,47E-02	2,84E-04	7,90E-04	1,99E-03	1,59E-03	0.00106685	0.00179334	0.393939	0.108188	0.594898
1	BXY_1512200.1	1,33E-04	1,66E-04	8,02E-04	2,73E-04	7,76E-05	8,56E-05	1,36E-03	1,45E-04	4,32E-05	5,37E-04	5,26E-04	3,56E-04	0.000149717	0.000440985	0.393939	0.108188	0.339506
1	BXY_0163700.1	1,26E-05	1,72E-05	0,00E-00	9,77E-05	0,00E-00	1,84E-05	2,43E-05	2,07E-04	1,69E-05	1,97E-05	5,14E-05	0,00E-00	1.49043e-05	2.19802e-05	0.412698	0.113172	0.678076
1	BXY_1591500.1	2,80E-05	2,51E-05	7,04E-05	3,44E-04	0,00E-00	2,77E-05	3,13E-04	3,02E-04	3,43E-04	3,40E-04	2,57E-05	0,00E-00	2.7842e-05	0.000307653	0.420635	0.115178	0.0904982
2	BXY_0016100.1	4,51E-04	5,06E-04	5,31E-04	0,00E-00	2,84E-04	3,01E-04	1,87E-03	4,04E-03	2,14E-04	2,30E-04	1,97E-03	1,66E-03	0.000375835	0.00176448	0.428571	0.11649	0.213
1	BXY_0704900.1	1,40E-04	7,55E-05	1,17E-04	0,00E-00	6,36E-05	4,21E-05	4,18E-04	6,17E-04	3,56E-05	1,65E-04	3,98E-05	1,43E-04	6.95237e-05	0.000153944	0.428571	0.11649	0.451618
1	BXY_0829200.1	1,77E-05	5,40E-05	7,50E-05	0,00E-00	3,18E-05	2,32E-04	4,17E-04	1,04E-03	2,12E-05	1,76E-04	1,23E-04	2,87E-05	4.29108e-05	0.000149365	0.428571	0.11649	0.287288
1	BXY_0837000.1	5,25E-05	3,43E-05	3,46E-04	1,61E-04	0,00E-00	4,10E-05	1,06E-03	1,58E-03	3,21E-05	1,99E-04	6,02E-05	1,19E-04	4.67297e-05	0.000158951	0.428571	0.11649	0.293989
1	BXY_0299900.1	4,38E-05	5,71E-05	6,81E-05	1,96E-04	0,00E-00	1,30E-04	3,34E-04	4,98E-04	9,82E-06	1,72E-04	9,74E-05	8,35E-05	6.25636e-05	0.000134578	0.428571	0.11649	0.464887
1	BXY_1417800.1	5,93E-05	6,99E-05	5,63E-05	0,00E-00	0,00E-00	1,84E-05	1,04E-04	5,83E-05	2,07E-05	1,46E-04	2,98E-05	7,40E-05	3.73922e-05	6.61165e-05	0.47619	0.128209	0.56555
1	BXY_0683400.1	4,60E-05	5,14E-05	0,00E-00	0,00E-00	5,30E-05	2,77E-05	1,78E-05	4,25E-04	2,61E-05	7,19E-05	2,17E-04	1,71E-04	3.68257e-05	0.000121707	0.47619	0.128209	0.302577
4	BXY_0610200.1	9,87E-04	4,99E-04	3,38E-03	1,15E-02	1,07E-03	1,06E-03	6,63E-03	1,09E-02	9,79E-04	2,66E-03	1,94E-03	1,69E-03	0.00106087	0.00230208	0.484848	0.128209	0.460829
3	BXY_0161100.1	2,48E-03	2,29E-03	6,50E-03	1,75E-02	1,41E-03	1,46E-03	9,67E-03	2,03E-02	6,69E-04	2,75E-03	2,85E-03	4,90E-03	0.0023859	0.00387233	0.484848	0.128209	0.61614
3	BXY_1691800.1	1,08E-03	6,55E-04	2,63E-03	2,78E-03	8,57E-04	7,79E-04	4,54E-03	7,48E-03	4,39E-04	8,84E-04	1,61E-03	1,78E-03	0.000966792	0.00169542	0.484848	0.128209	0.570239
3	BXY_0829900.1	2,97E-03	1,51E-03	3,35E-03	6,14E-03	1,01E-03	1,68E-03	3,74E-03	8,63E-03	1,88E-03	4,66E-03	2,00E-03	1,17E-03	0.00232746	0.00286848	0.484848	0.128209	0.811391
2	BXY_0844500.1	1,49E-03	1,74E-03	4,17E-04	1,42E-03	4,73E-05	7,05E-05	5,41E-03	8,76E-03	8,91E-05	5,42E-04	1,35E-03	8,77E-04	0.000917007	0.00111374	0.484848	0.128209	0.823355
2	BXY_0718200.1	2,18E-03	2,45E-03	1,58E-03	3,15E-03	1,13E-03	1,22E-03	5,19E-03	7,97E-03	1,06E-03	1,94E-03	2,29E-03	2,22E-03	0.00188244	0.00225447	0.484848	0.128209	0.834982
2	BXY_0697800.1	2,23E-03	2,29E-03	8,38E-04	1,55E-03	1,97E-04	6,04E-04	5,13E-03	1,55E-02	1,15E-04	2,93E-04	2,29E-03	2,21E-03	0.00119583	0.00225394	0.484848	0.128209	0.53055
2	BXY_1770300.1	9,40E-04	2,04E-03	1,56E-03	1,62E-03	6,60E-04	9,56E-04	3,49E-03	5,77E-03	5,07E-04	1,23E-03	1,30E-03	1,71E-03	0.0012583	0.00150843	0.484848	0.128209	0.83418
2	BXY_1422000.1	1,95E-04	4,44E-04	5,24E-04	1,91E-03	1,62E-04	1,24E-04	1,90E-03	1,84E-03	8,34E-05	3,14E-04	6,36E-04	7,92E-04	0.000319777	0.000714241	0.484848	0.128209	0.447717
1	BXY_1668000.1	1,99E-04	1,17E-04	1,28E-04	2,86E-03	1,26E-04	3,60E-04	2,13E-03	3,86E-04	3,60E-04	1,42E-03	2,08E-04	9,81E-05	0.000163612	0.000373156	0.484848	0.128209	0.438454
1	BXY_0972700.1	1,37E-04	8,47E-04	1,06E-03	5,75E-03	1,04E-03	3,82E-05	7,95E-04	9,33E-04	7,80E-04	1,47E-04	4,56E-04	5,44E-04	0.000944993	0.000661878	0.484848	0.128209	1.42775
1	BXY_1716400.1	2,19E-05	2,96E-04	1,45E-04	2,94E-04	1,11E-04	3,56E-05	8,08E-04	1,50E-03	9,83E-06	1,18E-04	2,84E-04	1,96E-04	0.000128179	0.000239935	0.484848	0.128209	0.534223
1	BXY_1032700.1	3,38E-04	4,40E-04	9,61E-04	2,19E-03	3,56E-04	5,37E-04	8,38E-04	1,73E-03	4,17E-04	7,53E-04	6,71E-04	8,53E-04	0.000488816	0.00079551	0.484848	0.128209	0.614468
1	BXY_0889000.1	1,21E-04	3,15E-04	2,32E-04	2,94E-04	1,65E-04	6,45E-04	4,82E-04	1,30E-03	8,73E-05	3,75E-05	1,93E-04	5,96E-05	0.000262616	0.000140048	0.484848	0.128209	1.87518
1	BXY_1161300.1	9,31E-04	1,06E-03	7,98E-04	9,12E-04	7,76E-05	2,91E-05	4,87E-05	7,80E-03	8,10E-05	3,44E-04	1,28E-03	1,59E-03	0.000855058	0.000813174	0.484848	0.128209	1.05151
1	BXY_0636800.1	2,14E-05	7,59E-05	2,82E-05	2,94E-04	2,12E-05	9,03E-05	1,13E-04	1,14E-03	1,96E-05	1,91E-05	4,40E-04	4,12E-04	5.20263e-05	0.0002629	0.484848	0.128209	0.197894
1	BXY_0721700.1	9,14E-05	4,45E-04	5,13E-04	2,21E-03	1,04E-04	2,07E-04	5,14E-04	2,45E-04	3,34E-05	4,77E-05	1,64E-04	2,52E-04	0.000325823	0.000204618	0.484848	0.128209	1.59234
1	BXY_0134900.1	1,20E-04	1,21E-04	4,23E-05	1,96E-04	2,12E-05	0,00E-00	5,15E-04	1,20E-03	1,06E-05	2,56E-05	1,79E-04	1,74E-04	8.11153e-05	0.000176438	0.536797	0.14134	0.459737
1	BXY_0654500.1	1,14E-04	1,06E-04	2,71E-04	0,00E-00	2,67E-05	7,70E-05	5,97E-04	8,03E-04	8,82E-05	3,00E-04	5,41E-05	5,86E-05	9.16731e-05	0.000194192	0.536797	0.14134	0.472076
1	BXY_1003500.1	9,15E-05	1,59E-05	4,22E-05	0,00E-00	2,93E-05	1,15E-04	4,53E-04	5,72E-04	2,12E-05	5,13E-05	3,42E-05	7,85E-05	3.5758e-05	6.48986e-05	0.536797	0.14134	0.550982
1	BXY_1643100.1	4,66E-05	4,33E-05	0,00E-00	0,00E-00	0,00E-00	3,69E-05	7,61E-04	9,28E-04	1,47E-05	3,23E-05	3,36E-04	3,00E-04	1.84363e-05	0.000318001	0.547619	0.143577	0.0579757
1	BXY_0214000.1	5,48E-05	0,00E-00	1,40E-04	0,00E-00	0,00E-00	3,69E-05	3,38E-04	3,97E-04	2,12E-05	5,46E-05	6,41E-05	1,88E-04	1.84351e-05	0.000125853	0.547619	0.143577	0.146481
1	BXY_1565900.1	4,26E-04	4,26E-04	3,18E-04	0,00E-00	5,12E-05	1,84E-05	1,11E-03	2,04E-03	2,12E-05	3,87E-04	2,01E-04	0,00E-00	0.000184591	0.000294148	0.547619	0.143577	0.627545
1	BXY_1260500.1	8,00E-06	1,59E-05	2,15E-04	3,92E-04	0,00E-00	7,97E-05	1,86E-04	2,07E-04	8,57E-05	2,54E-04	0,00E-00	0,00E-00	4.77804e-05	0.000135609	0.555556	0.145246	0.352339
1	BXY_0593400.1	3,92E-05	6,59E-05	7,04E-05	4,23E-04	2,29E-05	0,00E-00	4,45E-05	6,45E-05	1,97E-05	6,60E-05	0,00E-00	0,00E-00	5.25359e-05	3.20506e-05	0.555556	0.145246	1.63915
7	BXY_0569100.1	2,13E-03	5,82E-03	3,79E-03	4,19E-03	8,26E-04	4,51E-04	1,42E-02	1,74E-02	7,57E-04	2,66E-03	3,36E-03	2,36E-03	0.00295742	0.00300948	0.588745	0.15178	0.982702
4	BXY_1145300.1	2,11E-02	1,62E-02	1,65E-02	4,38E-02	4,57E-03	4,78E-03	4,25E-02	1,10E-01	1,05E-02	3,16E-02	1,60E-02	1,50E-02	0.0163917	0.0237921	0.588745	0.15178	0.688956
3	BXY_0828700.1	1,81E-03	5,18E-03	5,88E-03	3,54E-03	1,81E-03	2,33E-03	4,86E-03	7,10E-03	3,18E-03	5,13E-03	3,12E-03	2,22E-03	0.0029338	0.00402179	0.588745	0.15178	0.729476
3	BXY_1188000.1	4,86E-04	1,94E-03	1,21E-03	3,21E-03	2,07E-03	3,61E-04	2,51E-03	6,44E-03	6,52E-04	1,71E-03	3,74E-04	2,55E-03	0.0015736	0.0021108	0.588745	0.15178	0.745499
2	BXY_0361700.1	4,17E-04	1,80E-04	1,92E-04	1,96E-04	3,08E-04	1,05E-04	8,53E-04	4,90E-04	4,65E-05	1,41E-04	9,24E-05	1,14E-04	0.000193962	0.000127704	0.588745	0.15178	1.51884
2	BXY_1209500.1	1,89E-03	2,18E-03	6,79E-04	1,01E-03	1,09E-04	3,28E-04	6,43E-03	6,04E-03	1,37E-04	9,88E-04	1,14E-03	5,13E-04	0.00084263	0.00106485	0.588745	0.15178	0.791316
1	BXY_1628200.1	7,48E-06	6,43E-05	2,71E-04	7,17E-04	2,51E-04	6,45E-05	3,56E-05	2,93E-04	1,96E-05	7,10E-05	9,62E-05	2,87E-05	0.000157734	5.32634e-05	0.588745	0.15178	2.9614
1	BXY_1153000.1	2,29E-04	2,12E-04	3,20E-04	1,96E-03	8,28E-05	5,48E-05	7,70E-05	2,70E-03	6,43E-05	2,79E-04	7,16E-04	4,89E-04	0.000220847	0.000384192	0.588745	0.15178	0.574836
1	BXY_0144100.1	9,59E-04	8,25E-04	1,99E-03	5,18E-04	1,59E-04	1,04E-04	3,15E-03	6,11E-03	6,96E-05	3,19E-04	7,31E-04	1,18E-03	0.000671533	0.000953918	0.588745	0.15178	0.703973
1	BXY_0202400.1	4,72E-04	7,11E-04	1,00E-03	1,84E-03	4,21E-04	5,09E-04	1,09E-03	2,09E-03	4,06E-04	4,25E-04	4,72E-04	4,29E-04	0.000610354	0.000450499	0.588745	0.15178	1.35484
1	BXY_0804200.1	1,69E-05	2,38E-05	4,23E-05	0,00E-00	5,98E-05	0,00E-00	2,35E-04	4,09E-04	2,12E-05	1,53E-05	2,57E-05	7,17E-05	2.03593e-05	4.8677e-05	0.609524	0.1567	0.418253
1	BXY_1758800.1	8,12E-05	1,38E-04	1,76E-04	0,00E-00	5,30E-05	0,00E-00	9,10E-04	1,07E-03	5,88E-05	1,87E-04	1,15E-04	4,30E-05	6.70985e-05	0.000151003	0.609524	0.1567	0.444351
1	BXY_0277600.1	5,84E-05	4,01E-05	1,23E-04	2,94E-04	1,06E-04	3,90E-05	5,17E-04	1,46E-03	1,24E-05	1,68E-05	1,71E-05	0,00E-00	8.2289e-05	1.69744e-05	0.662338	0.170042	4.84783
6	BXY_0129200.1	1,75E-03	1,75E-03	2,64E-03	1,15E-02	2,09E-03	2,94E-03	5,92E-03	1,19E-02	2,02E-03	1,71E-03	4,41E-03	2,29E-03	0.00236436	0.00335037	0.699134	0.177033	0.705701
3	BXY_1121700.1	2,35E-03	3,93E-03	3,13E-03	1,07E-02	1,94E-03	2,29E-03	6,66E-03	1,27E-02	9,09E-04	3,47E-03	2,30E-03	3,69E-03	0.00274115	0.00357913	0.699134	0.177033	0.765871
3	BXY_0556000.1	6,21E-04	2,33E-03	2,54E-03	7,73E-03	1,07E-03	1,82E-03	2,36E-03	5,47E-03	2,99E-04	1,59E-03	1,15E-03	1,71E-03	0.00207308	0.00164801	0.699134	0.177033	1.25793
2	BXY_0652300.1	4,09E-04	8,51E-04	1,91E-03	2,96E-03	7,76E-05	9,13E-04	2,09E-03	2,93E-03	3,44E-04	1,40E-03	9,22E-04	4,87E-04	0.000881908	0.00116042	0.699134	0.177033	0.759987
1	BXY_1393100.1	1,64E-04	1,21E-04	1,22E-04	1,96E-04	1,71E-04	1,84E-05	6,14E-04	1,32E-03	1,04E-04	4,84E-04	8,81E-05	7,63E-05	0.000143055	0.000293829	0.699134	0.177033	0.486865
1	BXY_0844100.1	2,59E-03	2,23E-03	1,07E-03	4,64E-04	1,50E-04	2,10E-04	1,17E-04	1,28E-02	2,90E-04	1,52E-04	7,27E-03	7,92E-03	0.000764892	0.00378165	0.699134	0.177033	0.202264
1	BXY_0649700.1	2,70E-05	4,23E-05	4,36E-04	2,09E-03	3,18E-05	8,44E-05	1,55E-04	3,02E-03	1,63E-05	4,72E-05	1,01E-03	5,96E-05	6.33545e-05	0.000107424	0.699134	0.177033	0.589764
1	BXY_0537800.1	4,32E-05	6,07E-05	1,49E-04	1,29E-03	3,52E-04	3,66E-04	4,80E-04	7,93E-04	1,34E-04	3,82E-04	1,03E-04	7,17E-05	0.000250669	0.000257739	0.699134	0.177033	0.972571
1	BXY_0403300.1	8,87E-05	1,20E-04	1,81E-04	5,21E-04	2,12E-05	8,11E-05	4,96E-04	7,47E-04	3,84E-05	1,08E-04	1,89E-04	4,30E-05	0.000104442	0.000148254	0.699134	0.177033	0.704483
1	BXY_1478700.1	4,92E-04	7,29E-04	8,50E-04	1,16E-03	3,35E-05	9,45E-04	8,76E-04	1,29E-03	5,80E-05	6,48E-04	1,62E-04	3,04E-04	0.000789601	0.000475612	0.699134	0.177033	1.66018
1	BXY_0575300.1	3,08E-04	1,69E-04	4,92E-04	0,00E-00	2,12E-05	0,00E-00	1,23E-03	8,05E-05	1,55E-05	1,01E-04	2,67E-04	2,00E-04	9.49529e-05	0.000150759	0.761905	0.192664	0.629833
1	BXY_1593600.1	2,03E-04	3,78E-04	1,52E-04	4,23E-04	2,12E-05	5,53E-05	3,56E-05	2,64E-03	0,00E-00	2,48E-05	3,74E-04	2,87E-05	0.000177421	3.21164e-05	0.792208	0.200054	5.52433
7	BXY_0795500.1	4,39E-02	4,72E-02	1,77E-02	2,28E-02	4,09E-03	3,66E-03	4,23E-02	9,67E-02	6,16E-03	3,51E-02	1,67E-02	1,35E-02	0.0202519	0.0259001	0.818182	0.20193	0.781925
4	BXY_1561100.1	6,57E-03	1,09E-02	4,40E-02	7,01E-02	1,02E-02	1,10E-02	5,10E-02	5,27E-02	7,08E-03	2,02E-02	7,94E-03	5,38E-03	0.01091	0.0140498	0.818182	0.20193	0.776523
3	BXY_0951300.1	4,45E-04	7,75E-04	6,18E-04	3,48E-03	6,62E-05	7,75E-05	1,36E-03	1,95E-03	1,59E-04	3,85E-04	6,40E-04	3,93E-04	0.000531594	0.000516673	0.818182	0.20193	1.02888
2	BXY_0009200.1	1,62E-04	1,11E-03	2,00E-04	1,96E-04	7,76E-05	1,84E-05	1,03E-03	7,27E-04	3,90E-05	1,94E-04	7,13E-05	7,17E-05	0.00017886	0.000132919	0.818182	0.20193	1.34563
2	BXY_0665500.1	8,92E-04	7,86E-04	9,12E-04	1,12E-03	3,45E-04	3,30E-04	3,40E-03	4,70E-03	2,31E-04	1,29E-03	6,54E-04	1,78E-04	0.000838927	0.000972088	0.818182	0.20193	0.863016
2	BXY_0074400.1	1,61E-03	1,57E-03	1,87E-03	2,75E-03	8,45E-04	6,47E-04	2,47E-03	5,51E-03	1,33E-03	2,45E-03	8,54E-04	4,95E-04	0.00159274	0.00189049	0.818182	0.20193	0.8425
1	BXY_0269400.1	5,30E-04	2,65E-04	1,36E-04	2,07E-03	6,80E-04	1,26E-03	8,29E-04	1,57E-03	2,03E-04	3,15E-04	2,76E-04	2,74E-04	0.00060514	0.000295529	0.818182	0.20193	2.04765
1	BXY_1640100.1	3,69E-05	1,40E-04	6,09E-05	2,31E-04	5,47E-05	3,69E-05	1,11E-04	8,95E-04	3,12E-05	3,82E-04	5,14E-05	4,76E-05	5.77782e-05	8.10934e-05	0.818182	0.20193	0.71249
1	BXY_1170700.1	7,72E-04	1,39E-03	5,30E-04	2,77E-04	1,66E-04	2,30E-04	2,83E-03	4,56E-03	1,29E-04	3,65E-05	6,54E-04	6,44E-04	0.000403799	0.000648825	0.818182	0.20193	0.622354
1	BXY_0691700.1	1,22E-04	7,91E-05	1,05E-04	1,96E-04	4,75E-05	3,07E-05	4,56E-04	1,39E-03	5,39E-05	1,19E-05	1,11E-04	6,42E-05	9.2271e-05	8.76255e-05	0.818182	0.20193	1.05302
1	BXY_1718600.1	1,10E-04	1,23E-04	2,90E-04	2,11E-04	1,85E-04	3,74E-04	3,98E-04	5,61E-04	2,83E-04	8,42E-05	1,71E-04	1,79E-04	0.000198222	0.00023119	0.818182	0.20193	0.8574
1	BXY_0353300.1	2,36E-04	7,66E-05	4,83E-04	2,04E-03	2,39E-04	1,89E-04	6,65E-04	1,33E-03	1,68E-04	4,69E-04	8,66E-05	4,53E-05	0.000237432	0.000318519	0.818182	0.20193	0.745427
1	BXY_1222900.1	8,16E-05	6,74E-04	1,63E-04	7,90E-03	1,14E-03	4,95E-05	5,67E-04	1,44E-03	5,90E-04	2,75E-04	2,95E-04	3,79E-04	0.000418856	0.000472627	0.818182	0.20193	0.886228
1	BXY_0118900.1	1,01E-03	9,25E-04	9,36E-04	1,19E-03	7,81E-04	7,24E-04	2,67E-03	4,25E-03	7,52E-04	1,82E-03	7,77E-04	4,07E-04	0.000930317	0.0012972	0.818182	0.20193	0.71717
1	BXY_0963400.1	1,29E-04	3,93E-04	2,81E-04	2,11E-04	1,85E-04	2,52E-04	8,81E-04	8,89E-04	1,22E-04	2,33E-04	1,04E-04	1,57E-04	0.000231498	0.000194859	0.818182	0.20193	1.18803
1	BXY_1435900.1	1,38E-03	7,38E-04	1,60E-03	4,23E-04	2,12E-05	7,73E-04	9,57E-04	9,09E-04	5,08E-04	1,50E-04	7,69E-04	5,63E-04	0.000755643	0.000665943	0.818182	0.20193	1.1347
1	BXY_1195100.1	4,78E-04	8,33E-04	7,09E-04	1,27E-03	4,00E-04	1,23E-04	1,08E-03	2,28E-03	1,62E-04	7,10E-04	1,60E-04	6,35E-04	0.000593508	0.000672565	0.818182	0.20193	0.882455
1	BXY_0076900.1	1,37E-05	0,00E-00	2,82E-05	1,96E-04	0,00E-00	0,00E-00	2,27E-04	4,42E-04	9,83E-06	7,24E-06	3,43E-05	4,30E-05	6.82875e-06	3.8626e-05	0.904762	0.223	0.176791
1	BXY_1545500.1	4,56E-05	2,23E-04	2,82E-05	0,00E-00	0,00E-00	1,21E-04	2,66E-05	2,22E-04	4,09E-05	5,32E-05	1,26E-04	7,63E-05	3.68758e-05	6.47212e-05	0.914286	0.224451	0.569764
1	BXY_1244500.1	2,53E-05	2,44E-04	2,24E-04	1,07E-03	4,58E-05	2,77E-05	1,02E-04	2,77E-04	0,00E-00	1,19E-04	8,56E-06	0,00E-00	0.000135088	5.50427e-05	0.914286	0.224451	2.45423
1	BXY_0992000.1	1,13E-05	3,18E-05	7,26E-04	5,05E-04	0,00E-00	0,00E-00	4,55E-04	3,63E-04	3,03E-05	1,15E-04	1,18E-04	5,73E-05	2.15383e-05	0.000116697	0.914286	0.224451	0.184567
1	BXY_0701300.1	1,40E-04	3,22E-04	5,24E-04	5,87E-04	0,00E-00	5,05E-05	1,64E-03	2,81E-03	2,69E-05	2,59E-05	3,82E-04	3,97E-04	0.000230961	0.000389232	0.930736	0.225596	0.593377
4	BXY_1052500.1	2,93E-03	6,54E-03	3,92E-03	5,90E-03	1,98E-03	1,34E-03	5,11E-03	9,62E-03	9,87E-04	2,88E-03	3,17E-03	2,44E-03	0.00342246	0.00302365	0.937229	0.225596	1.1319
3	BXY_0408100.1	1,94E-03	2,84E-03	1,49E-03	2,25E-03	7,74E-04	6,65E-04	4,04E-03	8,40E-03	5,79E-04	1,21E-03	1,55E-03	1,26E-03	0.00171666	0.00140499	0.937229	0.225596	1.22183
3	BXY_0477800.1	1,02E-03	1,19E-03	1,41E-03	1,39E-03	7,50E-04	6,42E-04	3,01E-03	4,06E-03	3,33E-04	2,21E-03	6,90E-04	4,88E-04	0.00110617	0.00145036	0.937229	0.225596	0.762683
2	BXY_1185500.1	1,96E-04	3,40E-04	4,88E-04	2,76E-03	4,71E-04	6,33E-04	3,23E-04	7,30E-04	4,51E-04	4,81E-04	8,38E-04	2,81E-04	0.000479695	0.000465989	0.937229	0.225596	1.02941
2	BXY_0590200.1	1,52E-04	4,50E-04	1,66E-04	3,92E-04	6,01E-04	4,79E-04	7,56E-04	2,08E-03	6,10E-05	9,63E-05	5,19E-04	3,10E-04	0.000420886	0.000414633	0.937229	0.225596	1.01508
1	BXY_0756500.1	1,40E-04	7,12E-05	5,48E-05	1,07E-03	2,73E-05	1,36E-04	5,26E-05	1,06E-03	1,93E-05	1,33E-04	4,04E-04	1,43E-04	0.000103786	0.000137859	0.937229	0.225596	0.752846
1	BXY_0576700.1	1,02E-03	9,25E-05	7,75E-04	3,67E-03	5,18E-04	6,22E-04	4,28E-03	1,36E-03	1,55E-04	4,93E-04	2,69E-03	1,38E-04	0.000698479	0.000928077	0.937229	0.225596	0.752609
1	BXY_0982000.1	9,37E-04	4,38E-05	3,60E-04	6,19E-04	2,12E-03	1,73E-03	9,79E-04	7,69E-04	1,43E-03	8,86E-04	3,04E-04	1,28E-03	0.000778074	0.000932354	0.937229	0.225596	0.834526
1	BXY_1190400.1	5,73E-05	1,04E-04	2,19E-04	1,26E-03	1,24E-04	2,25E-04	1,54E-04	5,03E-04	4,37E-05	1,38E-04	2,95E-04	1,54E-04	0.000171634	0.000154284	0.937229	0.225596	1.11246
1	BXY_1053000.1	5,24E-04	4,57E-04	5,54E-04	9,79E-04	9,68E-05	4,21E-05	2,21E-03	3,42E-03	3,60E-05	2,37E-04	3,04E-04	5,04E-04	0.000490643	0.000403956	0.937229	0.225596	1.2146
1	BXY_0937900.1	8,59E-04	1,06E-03	3,21E-03	6,33E-03	2,02E-04	1,31E-03	3,45E-03	4,54E-03	8,35E-04	2,89E-03	5,75E-04	4,46E-04	0.00118729	0.00186468	0.937229	0.225596	0.636726
1	BXY_0515300.1	1,40E-04	2,01E-04	3,79E-04	4,07E-04	3,18E-05	3,69E-05	4,46E-04	1,43E-04	6,54E-05	6,37E-05	2,30E-04	1,37E-04	0.000170537	0.000140261	0.937229	0.225596	1.21585
1	BXY_0630900.1	8,08E-05	6,85E-05	7,56E-04	6,03E-04	2,15E-04	5,03E-05	3,99E-04	4,58E-04	1,23E-04	4,97E-04	1,10E-04	5,31E-05	0.000147703	0.000261372	0.937229	0.225596	0.565106
1	BXY_0843600.1	7,43E-05	2,14E-04	4,50E-04	1,17E-03	5,46E-05	1,64E-04	5,89E-04	1,71E-03	7,44E-05	2,36E-04	1,21E-04	4,30E-05	0.000188842	0.000178427	0.937229	0.225596	1.05837
4	BXY_1048900.1	9,78E-04	7,57E-04	3,33E-02	4,86E-03	1,66E-04	2,27E-02	3,18E-03	5,49E-03	5,80E-04	1,58E-03	2,71E-03	1,03E-02	0.00291887	0.00294531	1	0.238534	0.991022
3	BXY_1026300.1	1,71E-02	1,11E-02	1,56E-03	3,29E-03	1,67E-03	1,86E-03	8,19E-03	7,51E-03	1,09E-03	4,12E-03	2,32E-03	3,10E-03	0.00257211	0.00361068	1	0.238534	0.712361
2	BXY_0703400.1	4,03E-04	3,02E-04	3,02E-04	3,76E-04	2,12E-05	0,00E-00	2,08E-03	1,68E-03	1,96E-05	1,28E-04	4,21E-05	0,00E-00	0.000301789	8.49835e-05	1	0.238534	3.55114
1	BXY_0576500.1	1,13E-03	8,58E-04	7,50E-04	0,00E-00	0,00E-00	5,64E-05	4,31E-03	7,24E-03	2,03E-04	4,36E-04	7,45E-04	3,21E-04	0.00040339	0.000590274	1	0.238534	0.683395
1	BXY_0586500.1	5,25E-05	4,55E-05	4,84E-04	0,00E-00	7,93E-05	8,44E-05	5,49E-04	1,67E-04	2,95E-05	2,56E-05	6,85E-05	2,73E-04	6.58767e-05	0.000117838	1	0.238534	0.559047
1	BXY_0440200.1	9,63E-05	1,59E-05	0,00E-00	3,09E-04	1,03E-04	0,00E-00	5,14E-04	4,06E-04	3,91E-05	6,60E-05	3,42E-05	2,87E-05	5.61016e-05	5.25535e-05	1	0.238534	1.06752
1	BXY_1678900.1	2,87E-03	3,60E-03	5,93E-03	2,21E-02	4,10E-03	5,34E-03	7,65E-03	1,16E-02	4,46E-03	5,98E-03	1,95E-03	1,77E-03	0.00472252	0.00521876	1	0.238534	0.904911
